# Supplementary material for: Streptococcal Lancefield polysaccharides are critical cell wall determinants for human Group IIA secreted phospholipase A2 to exert its bactericidal effects
Source: PLoS Pathog. 2018 Oct 15;14(10):e1007348. doi: 10.1371/journal.ppat.1007348 (PMC6201954; doi:10.1371/journal.ppat.1007348)
Supplement: S1 Table — (XLSX) [file ppat.1007348.s011.xlsx]

## Sheet: Blad1
S1 Table. Summary of the read data from sequencing runs
Sample	Replicate	Sample ID	Total Reads	Aligned to genome	Aligned to genome exactly 1 time	Did not align	Alignment rate
Untreated	1	GAS_KRMIT_t0_1	30600218	29748236	28861557	851982	0.971
Untreated	2	GAS_KRMIT_t0_2	31288720	30249435	29448415	1039285	0.9744
Untreated	3	GAS_KRMIT_t0_3	31717602	30461171	29694483	1526431	0.9758
Untreated	4	GAS_KRMIT_t0_4	32688625	31559835	30509208	1128790	0.9679
0.125 µg/ml hGIIA	1	GAS_KRMIT_PLA2_1	32892186	31715732	30680462	1176454	0.9685
0.125 µg/ml hGIIA	2	GAS_KRMIT_PLA2_2	30867648	29755651	28751446	1111997	0.9675
0.125 µg/ml hGIIA	3	GAS_KRMIT_PLA2_3	33219818	32108523	31126019	1111295	0.9704
0.125 µg/ml hGIIA	4	GAS_KRMIT_PLA2_4	29741644	28370966	27621396	1370678	0.9748
