# Supplementary material for: Streptococcal Lancefield polysaccharides are critical cell wall determinants for human Group IIA secreted phospholipase A2 to exert its bactericidal effects
Source: PLoS Pathog. 2018 Oct 15;14(10):e1007348. doi: 10.1371/journal.ppat.1007348 (PMC6201954; doi:10.1371/journal.ppat.1007348)
Supplement: S2 Table — (XLSX) [file ppat.1007348.s012.xlsx]

## Sheet: Blad1
S2 Table. Tn-seq data: control vs hGIIA stress
											Normalized read count RKPM control				Normalized read count RKPM hGIIA
Locus tag	Start	Stop	Gene size (bp)	Strand	Start corr	Stop corr	Size corr (bp)	Putative function	Gene name	MGAS5005 homolog	1	2	3	4	1	2	3	4	Fold change	BH corr p-value
SP5448_RS00020	3480	4595	1115	+	3480	4483.5	1003.5	GTP-binding protein		M5005_Spy_0004	23.3939	28.1914	51.1731	33.5692	40.4595	17.2678	41.888	30.8383	-1.04503	0.982742
SP5448_RS00030	5237	8740	3503	+	5237	8389.7	3152.7	transcription-repair coupling factor	trcF	M5005_Spy_0006	190.739	186.364	182.648	229.788	302.203	206.626	209.06	214.69	1.18117	0.967663
SP5448_RS00045	9667	10953	1286	+	9667	10824.4	1157.4	beta-lactamase		M5005_Spy_0010	213.282	173.904	199.294	253.025	577.119	266.284	231.715	446.746	1.81281	0.414868
SP5448_RS00065	15109	16500	1391	+	15109	16360.9	1251.9	amino acid permease		M5005_Spy_0014	112.012	99.7532	47.5865	93.2871	110.126	103.256	156.197	89.0101	1.30045	0.953501
SP5448_RS00200	30011	30715	704	+	30011	30644.6	633.6	phosphoribosylaminoimidazole-succinocarboxamide synthase		M5005_Spy_0022	25.2194	20.0001	62.3499	13.6411	6.85383	8.58393	15.1716	0	-3.95992	0.542306
SP5448_RS00205	30839	34564	3725	+	30839	34191.5	3352.5	phosphoribosylformylglycinamidine synthase		M5005_Spy_0023	95.7576	152.195	122.365	136.626	248.087	98.3947	197.179	101.602	1.27285	0.958789
SP5448_RS00210	34725	36179	1454	+	34725	36033.6	1308.6	amidophosphoribosyltransferase	purF	M5005_Spy_0024	386.911	368.257	441.973	395.965	271.312	576.871	455.601	349.409	1.03772	0.973042
SP5448_RS00215	36207	37229	1022	+	36207	37126.8	919.8	phosphoribosylformylglycinamidine cyclo-ligase	purM	M5005_Spy_0025	52.942	54.1796	93.1412	58.7633	53.1253	60.0926	37.6323	22.9186	-1.49064	0.950485
SP5448_RS00220	37397	37951	554	+	37397	37895.6	498.6	phosphoribosylglycinamide formyltransferase	purN	M5005_Spy_0026	40.6623	56.1471	79.0626	47.7229	33.3162	33.1471	84.0515	19.5331	-1.31489	0.967663
SP5448_RS00225	38135	39682	1547	+	38135	39527.3	1392.3	phosphoribosylaminoimidazolecarboxamide formyltransferase/IMP cyclohydrolase		M5005_Spy_0027	137.176	160.591	164.187	173.79	353.931	142.051	109.979	167.064	1.21594	0.971495
SP5448_RS00230	39740	40864	1124	-	39852.4	40864	1011.6	autolysin		M5005_Spy_0028	215.424	329.586	204.22	347.391	444.565	366.763	262.611	322.585	1.27348	0.951931
SP5448_RS00235	41117	42382	1265	+	41117	42255.5	1138.5	phosphoribosylamine--glycine ligase	purD	M5005_Spy_0029	170.051	275.556	355.508	421.648	683.094	206.01	210.565	230.599	1.08792	0.971495
SP5448_RS00245	43138	44211	1073	+	43138	44103.7	965.7	phosphoribosylaminoimidazole carboxylase ATPase subunit	purK	M5005_Spy_0031	203.07	232.002	265.706	252.259	172.932	221.916	230.604	248.068	-1.09103	0.971495
SP5448_RS00250	44238	45881	1643	+	44238	45716.7	1478.7	hypothetical protein		M5005_Spy_0032	3785.07	3873.39	3867.69	4185.36	3447.37	4695.94	4752.45	4536.04	1.10949	0.971495
SP5448_RS00255	45899	47191	1292	+	45899	47061.8	1162.8	adenylosuccinate lyase	purB	M5005_Spy_0033	84.5179	84.8442	99.3113	71.6825	27.8101	46.0479	68.0204	25.562	-2.0327	0.428864
SP5448_RS00260	47323	48234	911	+	47323	48142.9	819.9	transcriptional regulator		M5005_Spy_0034	42.9247	83.4068	79.1034	75.9892	131.795	76.9276	68.9057	118.734	1.40842	0.951931
SP5448_RS00270	49596	50033	437	+	49596	49989.3	393.3	protein tyrosine phosphatase		M5005_Spy_0036	776.222	828.535	672.347	676.85	593.342	581.872	773.542	621.214	-1.14941	0.966369
SP5448_RS00285	52538	55180	2642	+	52538	54915.8	2377.8	alcohol dehydrogenase/acetaldehyde dehydrogenase (acetylating)	adh2	M5005_Spy_0039	60.339	71.0663	67.0414	80.2333	60.9241	42.1624	86.9002	68.1407	-1.07962	0.971495
SP5448_RS00290	55432	56448	1016	+	55432	56346.4	914.4	alcohol dehydrogenase	adhA	M5005_Spy_0040	2752.34	2867.87	2656.04	3479.33	2854.1	2040.66	3753.79	1110.79	-1.20454	0.958789
SP5448_RS00295	56836	58128	1292	+	56836	57998.8	1162.8	Na+ driven multidrug efflux pump		M5005_Spy_0041	1766.65	1942.92	1077.55	2349.37	2208.8	1387.56	2084.15	1733.46	1.03889	0.971495
SP5448_RS00540	82245	82964	719	+	82245	82892.1	647.1	high-affinity zinc uptake system ATP-binding protein	adcC	M5005_Spy_0078	34.1854	46.7153	10.5875	63.7978	20.214	22.7306	76.2952	40.4605	1.02843	0.991982
SP5448_RS00545	82957	83772	815	+	82957	83690.5	733.5	high-affinity zinc uptake system membrane protein	adcB	M5005_Spy_0079	52.2487	71.1019	29.5444	27.5326	54.9322	41.2127	99.4104	30.4065	1.25237	0.971495
SP5448_RS00550	83812	84195	383	-	83850.3	84195	344.7	bis(5'-nucleosyl)-tetraphosphatase (asymmetrical)		M5005_Spy_0080	723.745	677.801	712.852	632.148	685.836	588.475	1085.38	493.882	1.03897	0.971495
SP5448_RS00555	84246	85502	1256	-	84371.6	85502	1130.4	tyrosyl-tRNA synthetase	tyrS	M5005_Spy_0081	53.1862	127.296	183.877	123.007	11.8606	99.808	15.4039	54.5289	-2.68371	0.218096
SP5448_RS00560	85606	87906	2300	+	85606	87676	2070	multimodular transpeptidase-transglycosylase PBP 1B	pbp1b	M5005_Spy_0082	86.7255	102.918	80.4115	103.61	92.2248	77.112	96.8279	60.8789	-1.14255	0.971495
SP5448_RS00575	95620	95985	365	+	95620	95948.5	328.5	putative DNA binding protein		M5005_Spy_0085	321.51	503.935	542.366	552.706	429.183	819.758	501.842	781.391	1.31849	0.934012
SP5448_RS00580	96078	97016	938	+	96078	96922.2	844.2	comG operon protein 1	comYA	M5005_Spy_0086	47.4449	65.4241	11.6864	31.2138	13.0848	48.7403	10.7375	63.0768	-1.14841	0.971495
SP5448_RS00585	97000	97986	986	+	97000	97887.4	887.4	comG operon protein 2	comYB	M5005_Spy_0087	785.689	592.079	751.953	644.199	937.904	491.261	1122.77	523.236	1.1086	0.971495
SP5448_RS00590	97988	98314	326	+	97988	98281.4	293.4	comG operon protein 3	comYC	M5005_Spy_0088	239.707	233.42	173.399	197.962	226.037	180.198	202.758	291.133	1.06588	0.971495
SP5448_RS00595	98289	98717	428	+	98289	98674.2	385.2	comG operon protein 4		M5005_Spy_0089	320.682	273.262	551.346	262.18	450.178	98.2882	346.636	49.9103	-1.48937	0.922432
SP5448_RS00600	98674	98958	284	+	98674	98929.6	255.6	hypothetical protein		M5005_Spy_0090	19.7939	95.3407	74.5571	42.392	65.8148	101.774	32.062	0	-1.16245	0.971495
SP5448_RS00605	98951	99385	434	+	98951	99341.6	390.6	comG operon protein 6	comYD	M5005_Spy_0091	109.234	109.774	151.115	77.5746	84.5164	49.3282	147.283	65.6271	-1.29111	0.958789
SP5448_RS00610	99369	99695	326	+	99369	99662.4	293.4	comG operon protein 6		M5005_Spy_0092	774.129	935.395	881.876	1149.29	791.211	1034.78	1465.49	652.156	1.05425	0.971495
SP5448_RS00615	99793	100746	953	+	99793	100651	857.7	adenine-specific methyltransferase		M5005_Spy_0093	743.616	1033.31	1349.28	799.343	435.522	1259.13	820.069	1639.99	1.05838	0.971495
SP5448_RS00625	102188	102496	308	+	102188	102465	277.2	hypothetical protein		M5005_Spy_0095	865.636	883.926	600.019	894.934	609.183	692.494	1119.68	1265.74	1.13641	0.971495
SP5448_RS00630	102579	103349	770	-	102656	103349	693	pyrroline-5-carboxylate reductase	proC	M5005_Spy_0096	235.871	343.92	314.109	373.122	337.045	436.455	371.845	466.57	1.27221	0.950485
SP5448_RS00635	103397	104464	1067	-	103504	104464	960.3	glutamyl aminopeptidase	pepA	M5005_Spy_0097	60.1486	85.8763	155.991	132.371	87.0617	210.476	73.1442	222.418	1.36537	0.953501
SP5448_RS00640	104920	105213	293	+	104920	105184	263.7	hypothetical membrane associated protein		M5005_Spy_0099	499.473	694.69	765.198	619.985	868.962	519.779	739.617	761.841	1.12052	0.971495
SP5448_RS00650	105545	106171	626	+	105545	106108	563.4	tRNA binding domain protein		M5005_Spy_0101	315.123	177.13	237.072	314.898	225.847	241.412	328.892	314.15	1.06328	0.971495
SP5448_RS00655	106323	106718	395	+	106323	106678	355.5	single-strand DNA binding protein		M5005_Spy_0102	57.6972	74.2933	157.615	71.0838	33.3404	73.1741	79.5338	40.3228	-1.59335	0.91853
SP5448_RS00660	106978	107619	641	-	107042	107619	576.9	deoxyadenosine kinase/deoxyguanosine kinase		M5005_Spy_0103	8.25828	10.2315	42.0953	16.8089	64.97	8.9891	13.7851	0.219246	1.13657	0.971495
SP5448_RS00665	107639	108616	977	-	107737	108616	879.3	tRNA-dihydrouridine synthase		M5005_Spy_0104	314.629	664.134	476.847	389.704	485.909	679.765	578.063	724.519	1.33758	0.897388
SP5448_RS00675	109622	111115	1493	-	109771	111115	1343.7	Ralp1; Regulator of protein F; PCVR	rofA	M5005_Spy_0106	118.659	118.667	160.304	146.31	144.177	165.45	202.592	180.103	1.27279	0.953501
SP5448_RS00680	111378	113651	2273	+	111378	113424	2045.7	fibronectin-binding protein; FCT Pilus Region	cpa	M5005_Spy_0107	358.899	454.067	511.635	523.492	753.383	419.986	584.211	491.901	1.21719	0.953501
SP5448_RS00685	113644	114201	557	+	113644	114145	501.3	signal peptidase I; FCT Pilus Region	sipA1	M5005_Spy_0108	40.8743	59.0984	99.7467	82.085	56.4334	18.0822	67.1987	0.0841035	-1.98736	0.661972
SP5448_RS00690	114234	115256	1022	+	114234	115154	919.8	fibronectin-binding protein; FCT Pilus Region		M5005_Spy_0109	448.391	471.221	419.425	566.874	440.796	391.484	441.286	506.756	-1.07054	0.971495
SP5448_RS00695	115266	115979	713	+	115266	115908	641.7	hypothetical protein	srtC2	M5005_Spy_0110	948.813	592.362	631.574	994.262	1580.85	301.06	609.396	568.673	-1.03498	0.978808
SP5448_RS00700	116001	116648	647	+	116001	116583	582.3	hypothetical protein		M5005_Spy_0111	207.149	230.101	201.067	372.81	328.906	326.906	269.634	170.005	1.0834	0.971495
SP5448_RS00705	116835	118157	1322	-	116967	118157	1189.8	transposase		M5005_Spy_0112	71.5795	63.3585	55.0312	83.4504	48.4757	88.8012	149.963	8.0084	1.07983	0.971495
SP5448_RS00715	118398	118748	350	-	118433	118748	315	transposase		M5005_Spy_0113	86.4636	150.441	48.1841	164.696	148.032	28.6428	49.121	275.051	1.11352	0.971495
SP5448_RS00720	119052	119807	755	+	119052	119732	679.5	sortase; FCT Pilus Region	srtB	M5005_Spy_0114	199.249	118.471	259.555	273.717	219.589	169.253	300.045	139.408	-1.0274	0.984605
SP5448_RS00725	120001	120666	665	-	120068	120666	598.5	hypothetical protein		M5005_Spy_0115	41.8397	47.4796	116.093	35.7858	16.484	81.6188	23.4052	137.437	1.07358	0.974855
SP5448_RS00730	121015	122421	1406	+	121015	122280	1265.4	short-chain fatty acids transporter	atoE	M5005_Spy_0116	57.5741	91.5339	109.218	81.428	110.904	76.7988	74.9663	153.535	1.22502	0.971495
SP5448_RS00735	122489	122884	395	-	122528	122884	355.5				68.2968	123.222	81.0014	118.834	159.987	65.5839	172.439	62.2632	1.17611	0.971495
SP5448_RS00740	122980	123399	419	-	123022	123399	377.1				237.359	552.644	326.131	488.134	608.434	800.96	494.618	494.283	1.49495	0.661972
SP5448_RS00745	123520	124704	1184	+	123520	124586	1065.6	acetyl-CoA acetyltransferase		M5005_Spy_0119	77.8898	75.3328	114.701	97.0148	142.159	67.3802	83.1272	62.5309	-1.02742	0.991982
SP5448_RS00750	124716	125375	659	+	124716	125309	593.1	acetate CoA-transferase alpha subunit	atoD.2	M5005_Spy_0120	71.1037	120.02	27.5103	65.1503	46.3614	54.7273	84.0769	104.212	1.01971	0.992574
SP5448_RS00755	125378	126025	647	+	125378	125960	582.3	acetyl-CoA:acetoacetyl-CoA transferase beta subunit		M5005_Spy_0121	1184.32	1066.3	905.489	1535.48	1621.71	1154.34	1449.97	1128.78	1.14136	0.967663
SP5448_RS00760	126147	126827	680	-	126215	126827	612	serine catabolism regulator	serR	M5005_Spy_0122	174.603	164.58	101.338	101.958	65.7905	197.191	111.878	107.332	-1.12503	0.971495
SP5448_RS00765	127001	127366	365	+	127001	127330	328.5	translation initiation inhibitor		M5005_Spy_0123	4586.03	4955.13	3599.88	5428.18	3952.54	4286.13	5637.96	2591.45	-1.12759	0.971495
SP5448_RS00770	127403	128422	1019	+	127403	128320	917.1	transcriptional regulator; SerR-repressed	sloR	M5005_Spy_0124	289.946	265.075	382.304	283.602	260.11	237.63	330.448	436.644	1.03596	0.974855
SP5448_RS00775	128877	129197	320	+	128877	129165	288	hypothetical protein		M5005_Spy_0125	496.664	370.373	351.049	626.743	543.665	401.994	600.795	681.311	1.20757	0.953501
SP5448_RS00780	129187	131208	2021	+	129187	131006	1818.9	V-type sodium ATP synthase subunit I; SerR-repressed	ntpI	M5005_Spy_0126	202.768	209.936	205.717	198.724	277.898	182.399	190.349	115.758	-1.06621	0.971495
SP5448_RS00785	131210	131689	479	+	131210	131641	431.1	V-type sodium ATP synthase subunit K; SerR-repressed	ntpK	M5005_Spy_0127	25.4521	9.09529	40.2931	9.77988	0	14.3764	23.9607	0	-2.20727	0.950485
SP5448_RS00790	131757	132341	584	+	131757	132283	525.6	V-type sodium ATP synthase subunit E; SerR-repressed	ntpE	M5005_Spy_0128	11.4507	49.2721	31.685	31.6749	46.0435	4.31658	16.4441	39.4658	-1.16762	0.971495
SP5448_RS00795	132357	133355	998	+	132357	133255	898.2	V-type ATP synthase subunit C; SerR-repressed	ntpC	M5005_Spy_0129	789.942	927.783	919.172	883.721	749.237	748.409	1049.36	931.693	-1.01205	0.991982
SP5448_RS00800	133352	133672	320	+	133352	133640	288	V-type sodium ATP synthase subunit F; SerR-repressed	ntpF	M5005_Spy_0130	44.6955	18.4455	83.2425	61.3476	33.5605	22.8738	44.668	44.2472	-1.42918	0.953501
SP5448_RS00805	133873	135648	1775	+	133873	135470	1597.5	V-type sodium ATP synthase subunit A; SerR-repressed	ntpA	M5005_Spy_0131	22.2748	21.8789	72.6833	37.3709	74.0557	12.2458	32.5412	72.3402	1.23977	0.971495
SP5448_RS00810	135649	137064	1415	+	135649	136922	1273.5	V-type sodium ATP synthase subunit B; SerR-repressed	ntpB	M5005_Spy_0132	1312.97	1674.79	1625.13	1742.19	2105.7	1928.42	1624.4	2233.53	1.24185	0.950485
SP5448_RS00815	137109	137735	626	+	137109	137672	563.4	V-type sodium ATP synthase subunit D; SerR-repressed	ntpD	M5005_Spy_0133	17.5858	29.1101	30.981	22.1506	37.7908	45.5735	7.25883	0	-1.10157	0.971495
SP5448_RS00820	137855	139117	1262	-	137981	139117	1135.8	tellurite resistance protein		M5005_Spy_0134	129.661	112.437	18.2631	154.234	155.459	151.153	145.066	68.2639	1.2541	0.967663
SP5448_RS00825	139130	140008	878	-	139218	140008	790.2	hypothetical membrane associated protein		M5005_Spy_0135	156.74	235.502	134.544	165.587	109.971	154.126	272.187	162.796	1.00969	0.994135
SP5448_RS00830	140446	141738	1292	+	140446	141609	1162.8	adenylosuccinate synthetase	purA	M5005_Spy_0136	84.8669	74.275	100.725	47.462	58.557	69.0062	71.2837	26.9036	-1.36137	0.953501
SP5448_RS00835	142065	143108	1043	+	142065	143004	938.7	nucleoside-binding protein		M5005_Spy_0137	346.918	402.96	456.509	476.047	455.816	479.056	289.832	460.147	1.00144	0.999665
SP5448_RS00845	144191	145546	1355	+	144191	145410	1219.5	NAD glycohydrolase	nga/spn	M5005_Spy_0139	175.353	153.847	99.3266	336.053	326.467	121.989	238.766	184.133	1.13965	0.971495
SP5448_RS00850	145551	146036	485	+	145551	145988	436.5	NAD glycohydrolase inhibitor	ifs	M5005_Spy_0140	244.316	386.066	401.695	366.772	126.145	172.701	94.2708	74.5666	-2.99102	0.00367911
SP5448_RS00855	146051	147775	1724	+	146051	147603	1551.6	streptolysin O	slo	M5005_Spy_0141	1000.02	1028.13	831.401	1241.6	1608.89	855.829	1283.12	655.513	1.07369	0.971495
SP5448_RS00860	148030	148461	431	+	148030	148418	387.9	hypothetical protein		M5005_Spy_0142	1316.68	1011.47	848.112	1252.55	1158.97	1836	1687.09	1491.02	1.39384	0.736168
SP5448_RS00875	150416	151555	1139	+	150416	151441	1025.1	cystathionine beta-lyase	metB	M5005_Spy_0146	691.215	744.268	534.733	790.813	893.645	542.902	765.557	265.28	-1.11901	0.971495
SP5448_RS00885	154574	156007	1433	+	154574	155864	1289.7	PTS system, 3-keto-L-gulonate specific IIC	ptxC	M5005_Spy_0148	7256.82	5300.36	7068.1	5817.23	6231.99	7906.87	8233.19	7756.04	1.18416	0.971495
SP5448_RS00890	156078	156356	278	+	156078	156328	250.2	PTS system, 3-keto-L-gulonate specific IIB	ptxB	M5005_Spy_0149	146.266	178.789	119.473	172.722	250.237	163.623	197.662	108.689	1.1668	0.971495
SP5448_RS00895	156479	156964	485	+	156479	156916	436.5	PTS system, 3-keto-L-gulonate specific IIA	ptxA	M5005_Spy_0150	384.152	327.34	289.284	326.507	345.402	297.011	425.088	268.71	1.00673	0.994135
SP5448_RS00905	157722	158585	863	+	157722	158499	776.7	L-xylulose 5-phosphate 3-epimerase		M5005_Spy_0152	7015.45	3979.63	4408.32	5339.37	3237.94	3281.91	7919.24	3739.4	-1.14106	0.971495
SP5448_RS00910	158587	159291	704	+	158587	159221	633.6	L-ribulose-5-phosphate 4-epimerase	araD	M5005_Spy_0153	96.1824	78.7068	50.1395	106.933	57.8667	130.855	85.0533	128.06	1.21049	0.971495
SP5448_RS00915	159616	161262	1646	+	159616	161097	1481.4	transcription antiterminator, BglG family		M5005_Spy_0155	1791.31	1731.38	1748.23	1905.62	1406.93	1855.41	2780.34	1462.77	1.04583	0.971495
SP5448_RS00920	161515	162606	1091	+	161515	162497	981.9	metal-dependent hydrolase		M5005_Spy_0156	712.133	814.957	876.112	816.549	765.417	1395.31	1126.4	852.925	1.28583	0.925547
SP5448_RS00930	164306	166033	1727	+	164306	165860	1554.3	glycine betaine transport system permease protein	opuABC	M5005_Spy_0158	85.1196	80.671	31.5469	65.4537	72.018	51.1043	79.8302	70.6346	1.04108	0.978723
SP5448_RS00935	166164	168806	2642	+	166164	168542	2377.8	DNA polymerase I	polA	M5005_Spy_0159	22.8554	16.0644	42.3065	14.0962	12.4295	30.4975	28.4407	28.5294	1.04799	0.984605
SP5448_RS00945	169500	169967	467	+	169500	169920	420.3	ferric uptake regulation protein	perR	M5005_Spy_0161	639.225	380.339	478.644	439.328	724.239	486.675	849.629	667.13	1.40781	0.790085
SP5448_RS00950	170124	170423	299	+	170124	170393	269.1	trans-acting positive regulator Mry	vlg	M5005_Spy_0162	1130.72	1041.57	496.188	939.733	1040.47	1058.49	1155	859.829	1.14012	0.971495
SP5448_RS00955	170645	171979	1334	+	170645	171846	1200.6	3'-phosphoadenosine 5'-phosphosulfate sulfotransferase		M5005_Spy_0163	10975.8	8088.81	9628	9076.5	10983.5	7528.77	10832.4	10563.2	1.05663	0.971495
SP5448_RS00960	171972	172502	530	+	171972	172449	477	parB-like nuclease		M5005_Spy_0164	3831.44	3027.73	3249.76	3468.06	4751.83	3110.64	4872.03	3304.74	1.18135	0.971495
SP5448_RS00965	172522	172704	182	+	172522	172686	163.8	transposase		M5005_Spy_0165	1260.46	1384.26	1047.08	2028.78	1836.76	1190.19	1645.52	1455.82	1.07127	0.971495
SP5448_RS00970	172831	173010	179	-	172849	173010	161.1	transposase		M5005_Spy_0166	597.609	418.732	168.016	614.096	658.194	449.352	548.931	67.7822	-1.04303	0.976484
SP5448_RS00975	173086	173655	569	-	173143	173655	512.1	transposase		M5005_Spy_0167	847.657	1176.99	817.123	1175.09	1212.39	1058.18	1201.27	919.87	1.09332	0.971495
SP5448_RS00980	173688	173903	215	-	173710	173903	193.5	transposase		M5005_Spy_0168	86.501	70.1595	208.082	91.2945	47.2814	192.83	141.844	378.469	1.66746	0.922432
SP5448_RS00985	174059	175369	1310	-	174190	175369	1179	malonate permease		M5005_Spy_0169	308.502	401.978	393.432	343.976	298.024	381.273	349.769	361.069	-1.04154	0.971495
SP5448_RS00990	175593	176465	872	+	175593	176378	784.8	nicotinate-nucleotide pyrophosphorylase (carboxylating)	nadC	M5005_Spy_0170	318.572	262.378	354.888	342.639	512.025	262.016	354.78	406.407	1.20083	0.958789
SP5448_RS00995	176765	177571	806	-	176846	177571	725.4	transposase		M5005_Spy_0171	78.7505	89.3322	171.305	105.13	111.8	89.274	86.833	99.7867	-1.14657	0.971495
SP5448_RS01000	177592	178107	515	-	177644	178107	463.5				185.927	203.028	270.522	194.205	205.484	179.287	197.752	285.986	1.01737	0.991982
SP5448_RS01005	178193	179056	863	-	178279	179056	776.7	integral membrane protein		M5005_Spy_0173	258.937	370.168	272.874	632.653	775.043	375.925	474.566	460.582	1.35936	0.943538
SP5448_RS01010	179275	180417	1142	+	179275	180303	1027.8	queuine tRNA-ribosyltransferase	tgt	M5005_Spy_0175	64.4025	68.6276	75.314	78.3239	102.388	74.3885	64.3615	73.427	1.09731	0.971495
SP5448_RS01015	180949	181488	539	+	180949	181434	485.1	bioY protein		M5005_Spy_0177	2261.37	3613.81	3958.06	3120.93	2809.26	4818.93	3262.85	4277.38	1.17093	0.971495
SP5448_RS01020	181628	182407	779	+	181628	182329	701.1	metal-dependent hydrolase		M5005_Spy_0178	237.836	203.811	266.825	157.657	147.125	283.156	259.914	193.949	1.0208	0.991982
SP5448_RS01030	183536	184768	1232	-	183659	184768	1108.8	S-layer homology domain		M5005_Spy_0180	1218.41	1404.08	1696.82	1522.66	2277.87	1038.89	1511.1	872.804	-1.02479	0.981127
SP5448_RS01035	185168	185872	704	+	185168	185802	633.6	exotoxin type G precursor	speG	M5005_Spy_0182	145.943	250.331	379.024	211.604	241.947	225.977	263.906	286.73	1.03208	0.976484
SP5448_RS01045	188026	189534	1508	-	188177	189534	1357.2	RofA-like protein 4 (IV); Ralp4 transcr. regul., RivR-PCVR	ralp4, rivR	M5005_Spy_0186	1068.72	1001.25	975.681	986.647	923.368	1068.35	1190.09	734.867	-1.02952	0.974855
SP5448_RS01050	189980	190684	704	+	189980	190614	633.6	transposase		M5005_Spy_0257	556.862	713.152	804.381	1026.82	1472.39	631.938	788.249	991.34	1.25239	0.951931
SP5448_RS01055	190587	191102	515	+	190587	191050	463.5				835.728	892.148	1171.05	1190.39	1602.8	815.085	1116.19	1068.99	1.12563	0.971495
SP5448_RS01065	191427	192098	671	+	191427	192031	603.9	integral membrane protein (rhomboid family)		M5005_Spy_0191	79.292	109.832	44.0181	87.2159	98.9099	127.9	95.838	52.7799	1.1719	0.971495
SP5448_RS01085	194885	196591	1706	+	194885	196420	1535.4	Heme efflux, MDR ABC transporter ATP-binding permease	pefC	M5005_Spy_0196	16.7553	23.7798	50.0584	25.1665	22.6814	29.5462	20.4297	31.1663	-1.11497	0.971495
SP5448_RS01090	196594	198378	1784	+	196594	198200	1605.6	Heme efflux, MDR ABC transporter ATP-binding permease	pefD	M5005_Spy_0197	889.804	1119.23	1089.4	1179.28	1119.52	1138.4	1177.52	1093.28	1.05868	0.971495
SP5448_RS01095	198496	199263	767	+	198496	199186	690.3	hypothetical cytosolic protein		M5005_Spy_0198	1496.49	1619.14	2306.37	1499.3	991.393	2634.84	1749.9	2710.82	1.16841	0.971495
SP5448_RS01105	199900	201261	1361	+	199900	201125	1224.9	DNA repair protein	radA	M5005_Spy_0200	91.8455	110.847	128.421	122.623	171.472	113.139	109.292	88.4594	1.06309	0.971495
SP5448_RS01115	202078	202788	710	+	202078	202717	639	hypothetical protein		M5005_Spy_0202	109.922	154.714	108.207	133.015	160.471	207.044	219.911	236.076	1.62793	0.638497
SP5448_RS01125	204810	206156	1346	+	204810	206021	1211.4	TCS-1 histidine kinase FasB	fasB	M5005_Spy_0204	414.017	341.863	349.909	408.87	465.206	439.456	442.284	515.824	1.22983	0.951931
SP5448_RS01130	206153	207436	1283	+	206153	207308	1154.7	TCS-1 histidine kinase FasC	fasC	M5005_Spy_0205	634.858	790.454	733.127	991.312	867.539	836.626	933.848	800.757	1.09176	0.971495
SP5448_RS01135	207443	208180	737	+	207443	208106	663.3	TCS-1 response regulator FasA	fasA	M5005_Spy_0206	1075.9	1058.06	1226.82	1206.1	1361.57	948.799	1469.95	1379.18	1.12976	0.971495
SP5448_RS01145	209063	209872	809	+	209063	209791	728.1	60 kDa inner membrane protein YIDC		M5005_Spy_0208	18.2982	157.387	92.1278	76.03	211.877	34.7434	75.0456	66.1282	1.12782	0.971495
SP5448_RS01160	211521	212225	704	+	211521	212155	633.6	N-acetylmannosamine-6-phosphate 2-epimerase		M5005_Spy_0212	160.899	175.871	262.908	218.612	318.317	195.022	237.073	86.0389	1.02219	0.991982
SP5448_RS01165	212274	213593	1319	+	212274	213461	1187.1	ABC Sialic Acid; N-acetylneuraminate-binding protein		M5005_Spy_0213	57.9621	101.398	89.6424	70.8545	96.7811	64.1064	86.0553	17.687	-1.2087	0.971495
SP5448_RS01170	213717	214583	866	+	213717	214496	779.4	ABC Sialic Acid; N-acetylneuraminate permease protein		M5005_Spy_0214	129.231	261.87	189.384	159.416	186.733	190.628	168.341	302.928	1.14695	0.971495
SP5448_RS01175	214596	215426	830	+	214596	215343	747	ABC Sialic Acid; N-acetylneuraminate permease protein		M5005_Spy_0215	36.5488	22.0118	53.0541	25.3982	35.2189	7.22439	41.9388	0	-1.62372	0.951931
SP5448_RS01180	215583	216245	662	+	215583	216179	595.8	hypothetical membrane spanning protein		M5005_Spy_0216	52.719	134.624	110.816	67.1548	96.6633	62.7675	181.085	56.8941	1.08786	0.971495
SP5448_RS01185	216257	217171	914	+	216257	217080	822.6	N-acetylneuraminate lyase	nanH	M5005_Spy_0217	8603.35	9909.21	10107.8	10402.8	9333.64	7710.87	10817.5	6866.83	-1.12365	0.971495
SP5448_RS01190	217193	218131	938	+	217193	218037	844.2	N-acetylmannosamine kinase		M5005_Spy_0218	84.0524	176.495	203.264	147.479	116.265	183.087	74.5135	272.184	1.05686	0.971495
SP5448_RS01195	218242	219072	830	-	218325	219072	747	transcriptional regulator, RpiR family		M5005_Spy_0219	59.7634	60.2256	22.9148	116.056	79.8633	75.2352	125.45	93.8606	1.44582	0.951931
SP5448_RS01200	219357	220148	791	+	219357	220069	711.9	sec-independent protein translocase protein	tatD	M5005_Spy_0220	260.168	282.377	181.875	276.158	506.181	268.992	483.499	390.518	1.64824	0.428864
SP5448_RS01205	220141	220710	569	+	220141	220653	512.1	ribonuclease M5		M5005_Spy_0221	105.938	113.687	69.651	139.585	106.699	97.2211	95.4099	234.846	1.24557	0.967663
SP5448_RS01210	220824	221696	872	+	220824	221609	784.8	dimethyladenosine transferase	ksgA	M5005_Spy_0222	36.118	66.7631	65.3697	80.9524	64.1777	8.01466	60.1418	71.1784	-1.22451	0.971495
SP5448_RS01225	223657	224289	632	+	223657	224226	568.8	thiamin pyrophosphokinase		M5005_Spy_0225	561.925	468.753	524.567	593.501	716.768	841.739	757.165	775.844	1.43875	0.638497
SP5448_RS01235	225552	226490	938	+	225552	226396	844.2	CMP-binding factor	cbf	M5005_Spy_0227	53.5878	88.2975	26.8189	33.8264	88.3974	53.9873	42.4507	11.8363	-1.02979	0.991982
SP5448_RS01240	226757	227596	839	+	226757	227512	755.1	pur operon repressor	purR	M5005_Spy_0228	885.377	991.631	1023.46	811.004	623.119	1338.98	1044.17	985.433	1.07551	0.971495
SP5448_RS01245	227587	230208	2621	+	227587	229946	2358.9	surface adhesin & cell division Protein, SpyAD	spyAD	M5005_Spy_0229	233.281	249.778	297.088	347.776	418.733	423.755	270.332	343.398	1.29106	0.950485
SP5448_RS01280	238106	240004	1898	+	238106	239814	1708.2	hypothetical membrane spanning protein		M5005_Spy_0237	791.044	1054.84	1054.87	966.925	1058.94	1467.34	1130.42	1409.02	1.30976	0.866534
SP5448_RS01285	240070	240909	839	+	240070	240825	755.1	putative undecaprenol kinase	bacA	M5005_Spy_0238	4724.89	5412.15	6161.81	5981.35	8230.14	6770.23	6746.66	6445.98	1.26538	0.953501
SP5448_RS01290	241055	241816	761	+	241055	241740	684.9	negative regulator of genetic competence	mecA	M5005_Spy_0239	34.1647	15.7281	70.053	41.921	18.6521	40.2589	17.2362	3.63192	-2.02894	0.856983
SP5448_RS01310	245272	246498	1226	+	245272	246375	1103.4	cysteine desulfhydrase/selenocysteine lyase	nifS3	M5005_Spy_0244	7.45098	3.28607	10.737	10.3549	6.07541	0	12.2655	0	-1.73542	0.971495
SP5448_RS01325	248527	249708	1181	-	248645	249708	1062.9	D-alanyl-D-alanine carboxypeptidase		M5005_Spy_0247	640.659	846.444	1367.85	1119.39	1010.44	644.636	582.514	1073.31	-1.20038	0.956421
SP5448_RS01330	249876	251108	1232	-	249999	251108	1108.8	D-alanyl-D-alanine carboxypeptidase	dacA2	M5005_Spy_0248	2732.13	3680.77	3715.1	3242.84	2867.41	5736.37	3576.39	4736.14	1.26516	0.967663
SP5448_RS01335	251439	253409	1970	+	251439	253212	1773	oligopeptide-binding protein	oppA	M5005_Spy_0249	435.076	453.701	340.58	505.546	477.546	457.766	492.983	391.149	1.04873	0.971495
SP5448_RS01340	253474	254976	1502	+	253474	254826	1351.8	oligopeptide transport system permease protein	oppB	M5005_Spy_0250	52.9586	68.9585	45.8164	78.8454	59.6019	116.054	50.6507	53.9567	1.13661	0.971495
SP5448_RS01345	254976	255902	926	+	254976	255809	833.4	oligopeptide transport system permease protein	oppC	M5005_Spy_0251	80.2503	69.3072	45.9666	53.887	48.768	10.8767	32.5795	22.5122	-2.17378	0.501244
SP5448_RS01350	255911	256981	1070	+	255911	256874	963	oligopeptide transport ATP-binding protein	oppD	M5005_Spy_0252	11.2955	11.2517	33.8865	14.0537	13.9661	13.8786	27.4944	26.3999	1.15963	0.971495
SP5448_RS01355	256974	257897	923	+	256974	257805	830.7	oligopeptide transport ATP-binding protein	oppF	M5005_Spy_0253	58.925	71.1059	36.1874	108.664	49.7893	81.9164	114.094	13.2467	-1.06113	0.976484
SP5448_RS01395	264281	264766	485	+	264281	264718	436.5				55.5326	29.6528	52.9307	90.3408	36.0156	41.3038	74.5546	36.1725	-1.2149	0.971495
SP5448_RS01400	264951	265700	749	+	264951	265625	674.1	tRNA pseudouridine synthase A		M5005_Spy_1617	112.517	87.8903	75.9131	84.1689	37.9331	96.0367	64.7333	0	-1.81421	0.661972
SP5448_RS01405	265690	266454	764	+	265690	266378	687.6	phosphomethylpyrimidine kinase/hydroxymethylpyrimidine kinase	thiD	M5005_Spy_1616	2037.73	2077.8	2550.27	1769.56	1827.35	1914.81	1894.9	1898.9	-1.11935	0.971495
SP5448_RS01410	266444	266914	470	+	266444	266867	423	hypothetical membrane spanning protein		M5005_Spy_1615	30.1008	23.2235	126.782	33.091	14.1534	27.2103	30.1008	30.6988	-2.08683	0.87716
SP5448_RS01415	266928	267488	560	+	266928	267432	504	hypothetical protein		M5005_Spy_1614	289.188	258.404	105.821	309.348	205.033	157.686	352.947	314.284	1.06979	0.971495
SP5448_RS01425	268719	270002	1283	+	268719	269874	1154.7	trigger factor, ppiase	ropA	M5005_Spy_1612	11.2459	30.0498	17.1609	18.5484	3.76079	3.83382	3.54172	0	-6.91475	0.498294
SP5448_RS01435	271051	272655	1604	+	271051	272495	1443.6	CTP synthase	pyrG	M5005_Spy_1610	120.009	105.26	155.32	128.552	122.068	158.925	130.609	100.001	1.00484	0.995944
SP5448_RS01440	272823	273749	926	+	272823	273656	833.4	alpha/beta hydrolase		M5005_Spy_1608	1556	1108.18	1079.47	2439.56	4239.53	2413.66	2926.72	2032.47	1.87805	0.334584
SP5448_RS01455	275358	275546	188	+	275358	275527	169.2	LSU ribosomal protein L28P	rpmB	M5005_Spy_1606	285.045	171.871	399.387	300.307	207.161	418.807	268.553	209.404	-1.04773	0.971495
SP5448_RS01460	275724	276857	1133	+	275724	276744	1019.7	transposase		M5005_Spy_1605	720.737	832.975	1025.24	1162.95	1593.24	777.93	991.273	1122.25	1.19851	0.956421
SP5448_RS01480	279290	280180	890	+	279290	280091	801	membrane protease protein family		M5005_Spy_1601	407.504	534.645	490.774	682.472	664.26	590.36	528.954	852.275	1.24603	0.951931
SP5448_RS01485	280410	281264	854	+	280410	281179	768.6	acid phosphatase	lppC	M5005_Spy_1600	247.229	327.631	447.612	389.027	355.401	338.451	322.276	375.204	-1.01449	0.991982
SP5448_RS01495	282916	283467	551	+	282916	283412	495.9	hypothetical protein		M5005_Spy_1598	96.0505	54.7524	80.0882	110.695	175.969	71.5012	96.837	70.566	1.21455	0.971495
SP5448_RS01505	283943	285289	1346	+	283943	285154	1211.4	glutamine synthetase	glnA	M5005_Spy_1596	73.0179	152.962	9.39697	166.257	114.643	81.4404	65.918	45.5927	-1.30573	0.971495
SP5448_RS01525	288415	288840	425	+	288415	288798	382.5	ribosomal-protein-alanine acetyltransferase		M5005_Spy_1592	41.9957	99.7536	57.7579	124.003	115.185	82.9994	80.7949	41.7753	-1.00859	0.995944
SP5448_RS01535	290029	290298	269	-	290056	290298	242.1	SSU ribosomal protein S14P	rpsN2	M5005_Spy_1590	1579.86	2371.02	2707.82	1656.49	1199.7	2352.21	2142.71	2108.4	-1.06564	0.971495
SP5448_RS01540	290534	291277	743	-	290608	291277	668.7	transcriptional regulator, Cathelicidin resistance	crgR	M5005_Spy_1589	172.503	147.724	165.315	165	135.052	120.802	168.279	84.8643	-1.27809	0.951931
SP5448_RS01550	292317	293519	1202	+	292317	293399	1081.8	nucleoside permease	nupC	M5005_Spy_1586	247.572	283.256	174.015	265.095	301.9	339.628	395.143	366.62	1.44679	0.661972
SP5448_RS01555	293549	294220	671	+	293549	294153	603.9	deoxyribose-phosphate aldolase	deoC	M5005_Spy_1585	18.9896	19.1292	24.9936	33.2318	43.7738	46.4616	45.8682	29.8807	1.72283	0.87716
SP5448_RS01560	294315	295484	1169	-	294432	295484	1052.1	NAD(FAD)-utilizing dehydrogenases		M5005_Spy_1584	60.5306	47.0109	72.9333	36.92	52.6813	24.1642	50.4572	40.4389	-1.29601	0.967663
SP5448_RS01570	296269	296856	587	+	296269	296797	528.3	DNA polymerase III, epsilon chain	dnaQ	M5005_Spy_1582	1302.1	729.499	988.786	1326.84	1684.95	492.318	1251.92	820.956	-1.02284	0.987959
SP5448_RS01575	297005	297742	737	+	297005	297668	663.3	transcriptional regulator, MerR family		M5005_Spy_1581	28.3489	50.5323	28.2854	73.9868	37.057	31.0821	61.0836	69.3468	1.09614	0.971495
SP5448_RS01585	298291	298665	374	-	298328	298665	336.6	transcriptional regulator		M5005_Spy_1579	124.254	198.068	89.0568	126.109	116.112	247.255	171.099	175.734	1.32133	0.951931
SP5448_RS01595	299136	301418	2282	-	299364	301418	2053.8	Xaa-Pro dipeptidyl-peptidase	pepXP	M5005_Spy_1577	377.277	349.536	322.787	310.08	327.18	293.452	362.386	223.184	-1.12724	0.971495
SP5448_RS01600	301440	302099	659	-	301506	302099	593.1	transcription regulator, crp family	srv	M5005_Spy_1576	111.534	63.9773	172.099	150.489	76.5595	12.369	45.6372	103.999	-2.0879	0.416584
SP5448_RS01605	302265	303461	1196	+	302265	303341	1076.4	quinolone resistance protein	norA	M5005_Spy_1575	141.555	178.491	150.094	159.534	107.949	74.4986	113.158	76.0654	-1.69417	0.416584
SP5448_RS01610	303963	304811	848	+	303963	304726	763.2	aquaporin	glpF.2	M5005_Spy_1573	8.56949	16.9594	32.5931	11.8115	14.1421	14.4183	0.773395	0	-2.38406	0.950485
SP5448_RS01615	305147	306043	896	-	305237	306043	806.4	hypothetical membrane spanning protein		M5005_Spy_1572	143.883	203.015	74.0851	146.759	224.556	116.173	181.527	37.6961	-1.01391	0.994135
SP5448_RS01625	307090	308028	938	+	307090	307934	844.2	penicillin-binding protein		M5005_Spy_1570	69.7753	83.3813	12.5354	70.7523	51.1906	56.2878	94.5403	79.6076	1.19109	0.971495
SP5448_RS01630	308206	310533	2327	-	308439	310533	2094.3	formate acetyltransferase	pfl	M5005_Spy_1569	215.185	240.919	298.991	312.144	562.207	201.434	322.343	226.661	1.22994	0.958789
SP5448_RS01635	310742	311836	1094	+	310742	311727	984.6	DNA polymerase IV	dinP	M5005_Spy_1568	895.575	1193.58	1607.31	976.034	530.3	1444.68	1506.9	1636.17	1.09535	0.971495
SP5448_RS01645	312502	314943	2441	-	312746	314943	2196.9	exodeoxyribonuclease V alpha chain	recD	M5005_Spy_1566	58.7058	70.4316	55.682	77.7338	82.2437	98.8345	91.0297	24.1809	1.12849	0.971495
SP5448_RS01660	316664	316972	308	+	316664	316941	277.2	hypothetical cytosolic protein		M5005_Spy_1563	27.3773	18.5557	42.739	16.4264	0	0	0	107.988	1.0275	0.994135
SP5448_RS01670	317669	320008	2339	+	317669	319774	2105.1	DNA mismatch repair protein	mutS2	M5005_Spy_1561	88.1184	99.5545	89.8772	137.023	114.518	74.229	114.126	158.645	1.11324	0.971495
SP5448_RS01675	320012	320512	500	+	320012	320462	450	phosphatidylglycerophosphatase B		M5005_Spy_1560	86.0086	199.41	167.432	91.4368	50.646	49.7501	88.1635	7.4953	-2.7762	0.12157
SP5448_RS01685	320959	321546	587	-	321018	321546	528.3	transcriptional regulator		M5005_Spy_1558	182.355	200.919	117.074	231.714	289.693	337.222	323.929	260.644	1.6549	0.416584
SP5448_RS01690	321622	322746	1124	-	321734	322746	1011.6	A/G-specific adenine DNA glycosylase	mutY	M5005_Spy_1557	666.56	805.211	1061.4	1104.71	1691.13	795.667	932.354	1029.85	1.22296	0.953501
SP5448_RS01695	322944	323237	293	+	322944	323208	263.7	hypothetical protein		M5005_Spy_1556	1315.19	1745.98	2037.07	1292.17	818.919	2088.55	1444.54	1423.76	-1.10642	0.971495
SP5448_RS01715	324750	325406	656	-	324816	325406	590.4	hypothetical membrane spanning protein		M5005_Spy_1552	48.4167	36.4196	74.8387	45.4888	11.4258	62.8417	38.6155	77.9094	-1.07533	0.971495
SP5448_RS01725	326686	329514	2828	+	326686	329231	2545.2	excinuclease ABC subunit A	uvrA	M5005_Spy_1550	231.826	280.47	293.497	265.801	227.221	195.168	256.33	344.849	-1.04692	0.971495
SP5448_RS01730	329629	330702	1073	+	329629	330595	965.7	Xaa-Pro dipeptidase		M5005_Spy_1549	44.5754	64.6583	32.5256	38.0266	52.7395	77.6686	69.941	34.0973	1.30403	0.967663
SP5448_RS01755	332872	333837	965	-	332968	333837	868.5	sucrose operon repressor	scrR	M5005_Spy_1544	20.3402	19.4664	35.3405	35.7289	0	0	17.7674	0	-6.24044	0.213301
SP5448_RS01765	335523	337406	1883	+	335523	337218	1694.7	PTS system, Sucrose-specific IIABC component	scrA	M5005_Spy_1542	217.995	248.731	209.592	210.314	262.863	301.474	274.568	290.036	1.27329	0.950485
SP5448_RS01770	337637	340624	2987	+	337637	340325	2688.3	endo-beta-N-acetylglucosaminidase; N-glycan syst Pneumo	endoS	M5005_Spy_1540	1133.62	1866.94	2327.24	1733.12	2115.13	2904.04	1902.22	2572.02	1.3445	0.87716
SP5448_RS01775	340888	341772	884	+	340888	341684	795.6	fructokinase	scrK	M5005_Spy_1539	26.2844	32.4846	47.1106	60.6767	23.2638	42.7122	60.9417	33.0145	-1.04142	0.982742
SP5448_RS01785	342982	343686	704	+	342982	343616	633.6	transposase		M5005_Spy_0187	557.082	718.958	811.976	1025.28	1464	618.172	810.47	1009.46	1.25337	0.951931
SP5448_RS01790	343589	344104	515	+	343589	344052	463.5	transposase		M5005_Spy_0298	847.684	905.61	1187.56	1207.78	1627.32	840.328	1111.88	1092.99	1.12628	0.971495
SP5448_RS01815	348445	349956	1511	+	348445	349805	1359.9	immunogenic secreted protein	isp2	M5005_Spy_1531	794.151	861.699	852.739	772.935	748.414	934.909	1136.88	1140.99	1.20712	0.951931
SP5448_RS01820	350445	354272	3827	+	350445	353889	3444.3	iron compound ABC transporter, substrate-binding protein	shr	M5005_Spy_1530	298.125	326.744	360.725	360.333	378.095	301.406	436.875	414.548	1.13745	0.971495
SP5448_RS01825	354469	355344	875	+	354469	355256	787.5	iron compound ABC transporter, permease protein	shp	M5005_Spy_1529	1410.89	1689.28	1334.35	1856.45	2211.76	1143.64	1598.39	911.84	-1.07251	0.971495
SP5448_RS01830	355328	356212	884	+	355328	356124	795.6	iron compound ABC transporter, ATP-binding protein	siaA	M5005_Spy_1528	18.6005	26.0195	61.5246	13.8841	31.4247	11.7114	38.5258	15.4209	-1.23635	0.971495
SP5448_RS01835	356214	357236	1022	+	356214	357134	919.8	ABC transporter, ATP-binding protein, putative	siaB	M5005_Spy_1527	526.715	705.205	654.739	819.982	834.833	697.551	774.053	689.483	1.10688	0.971495
SP5448_RS01840	357233	358069	836	+	357233	357985	752.4	ABC transporter, ATP-binding protein, putative	siaC	M5005_Spy_1526	292.225	359.691	380.313	325.51	393.145	324.571	616.39	143.619	1.08837	0.971495
SP5448_RS01845	358066	359829	1763	+	358066	359653	1586.7	conserved hypothetical protein	siaD	M5005_Spy_1525	624.498	728.804	960.561	1033.55	1570.72	578.861	810.821	888.738	1.14988	0.971495
SP5448_RS01850	359822	361492	1670	+	359822	361325	1503	conserved hypothetical protein	siaE	M5005_Spy_1524	65.0614	46.9298	42.5818	110.422	117.447	83.3123	77.8738	18.7663	1.12228	0.971495
SP5448_RS01855	361489	362082	593	+	361489	362023	533.7	ABC transporter, ATP-binding protein	siaF	M5005_Spy_1523	534.049	547.296	610.711	660.84	938.413	558.938	629.261	441.098	1.0913	0.971495
SP5448_RS01860	362079	362759	680	+	362079	362691	612	cobalt transport protein cbiQ	siaG	M5005_Spy_1522	825.93	763.997	615.193	878.7	847.63	613.127	1082.69	406.248	-1.04547	0.971495
SP5448_RS01865	362696	364150	1454	+	362696	364005	1308.6	cobalt transport ATP-binding protein cbiO	siaH	M5005_Spy_1521	454.345	589.437	700.268	472.065	652.327	484.179	655.452	313.099	-1.05276	0.971495
SP5448_RS01870	364525	366540	2015	+	364525	366338	1813.5	ATP-dependent DNA helicase	recG	M5005_Spy_1519	47.8453	40.4058	24.1551	77.1151	42.2657	73.0001	36.2211	23.5507	-1.08275	0.971495
SP5448_RS01875	366833	367735	902	+	366833	367645	811.8	transporter		M5005_Spy_1518	1689.26	1150.16	1096.15	1334.18	1011.46	2322.13	2072.03	1500.15	1.31045	0.937237
SP5448_RS01880	367748	368452	704	+	367748	368382	633.6	lantibiotic transport permease protein		M5005_Spy_1517	191.575	142.467	193.692	243.078	177.534	124.413	221.585	127.761	-1.18351	0.967663
SP5448_RS01885	368801	369766	965	-	368898	369766	868.5	L-asparaginase	asnB	M5005_Spy_1516	2264.78	2175.63	2093.54	2227.13	1637.56	2183.93	2794.57	2224.19	1.00904	0.994135
SP5448_RS01890	369838	371226	1388	+	369838	371087	1249.2	hydrolase, HAD superfamily		M5005_Spy_1515	66.2521	79.4486	42.7618	78.2335	95.3788	84.6124	120.658	123.695	1.59112	0.869404
SP5448_RS01900	372032	373246	1214	+	372032	373125	1092.6	aspartate aminotransferase		M5005_Spy_1513	932.436	1020.61	1296.55	1069.42	1239.87	1143.74	1247.78	929.311	1.05596	0.971495
SP5448_RS01910	374393	374947	554	+	374393	374892	498.6	pyrazinamidase/nicotinamidase		M5005_Spy_1511	1242.57	1292.06	1282.17	1281.24	1518.68	1153.89	1372.48	2009.63	1.18765	0.953501
SP5448_RS01935	379146	379361	215	+	379146	379340	193.5	hypothetical protein		M5005_Spy_1505	1513.22	1501.67	2170.37	1541.18	2397.62	1577.72	1782.45	1520.85	1.08209	0.971495
SP5448_RS01940	379580	379819	239	+	379580	379795	215.1	hypothetical membrane spanning protein		M5005_Spy_1504	136.617	62.9182	70.1704	238.344	231.876	64.2902	85.7775	213.059	1.17115	0.971495
SP5448_RS01945	380210	380917	707	+	380210	380846	636.3	phosphoglycerate mutase		M5005_Spy_1503	326.114	451.709	361.596	433.542	484.292	502.597	416.206	257.808	1.05591	0.971495
SP5448_RS01950	380907	381650	743	+	380907	381576	668.7	D-alanyl-D-alanine carboxypeptidase		M5005_Spy_1502	380.073	715.168	641.464	514.987	696.695	543.17	573.622	705.963	1.11891	0.971495
SP5448_RS01955	381647	382216	569	+	381647	382159	512.1	N-acetylmuramoyl-L-alanine amidase		M5005_Spy_1501	77.9663	188.041	68.416	151.075	93.8559	145.806	173.88	45.1167	-1.05852	0.971495
SP5448_RS01985	388472	388906	434	+	388472	388863	390.6	transcriptional regulator,MarR family; FabT	fabT	M5005_Spy_1495	23.099	50.4076	57.4237	66.9223	0	1.51115	8.41926	0	-19.9239	0.0283613
SP5448_RS02050	400123	400482	359	-	400159	400482	323.1	hypothetical cytosolic protein	manO	M5005_Spy_1482	17388.1	12071.6	16023.1	11773.4	15769.4	21986.2	25650.5	13757.5	1.34769	0.638497
SP5448_RS02065	402422	403414	992	-	402521	403414	892.8	PTS system, Mannose-specific IIAB; Primary Glucose PTS	manL	M5005_Spy_1479	843.021	723.51	945.271	1289.1	2600.55	1457.6	1965.16	1780.61	2.05317	0.109454
SP5448_RS02070	403766	404578	812	-	403847	404578	730.8	hydrolase, HAD superfamily		M5005_Spy_1478	62.4188	83.9197	41.2495	85.838	152.544	121.189	133.426	115.326	1.91088	0.420015
SP5448_RS02075	404842	406302	1460	+	404842	406156	1314	guanine-hypoxanthine permease		M5005_Spy_1477	88.8142	77.4878	55.0276	76.076	112.077	47.5836	92.5041	58.8137	1.04564	0.976484
SP5448_RS02085	406892	407416	524	+	406892	407364	471.6	acetyltransferase		M5005_Spy_1475	201.536	304.05	229.401	218.589	269.72	119.081	280.806	162.082	-1.14655	0.971495
SP5448_RS02090	407425	408699	1274	+	407425	408572	1146.6	transcriptional regulator, LytR family	lytR/cpsA	M5005_Spy_1474	2599.88	2543.72	3177.56	2685.92	269.601	259.857	395.329	222.388	-9.59494	2.29455e-06
SP5448_RS02095	408810	409166	356	-	408846	409166	320.4	hypothetical protein		M5005_Spy_1473	292.654	417.466	496.09	338.052	426.693	335.025	303.715	396.346	-1.05643	0.971495
SP5448_RS02100	409163	409582	419	-	409205	409582	377.1	bis(5'-nucleosyl)-tetraphosphatase (asymmetrical)	hit	M5005_Spy_1472	450.023	441.582	414.246	605.513	714.27	483.85	561.078	442.839	1.15208	0.971495
SP5448_RS02105	409654	410379	725	+	409654	410306	652.5	Peptide Phermone Transporter A; ABC SHP-Rgg2/3-QS	pptA	M5005_Spy_1471	6088.96	5775.32	5064.5	7702.13	6052.26	6332.37	7818.76	5038.59	1.02481	0.991982
SP5448_RS02110	410382	411416	1034	+	410382	411313	930.6	Peptide Phermone Transporter B; ABC SHP-Rgg2/3-QS	pptB	M5005_Spy_1470	1056.79	1272.49	1284.72	1219.62	1115.19	1256.86	1130.14	1031.33	-1.0662	0.971495
SP5448_RS02120	412271	412906	635	+	412271	412842	571.5	tRNA (m(7)G46) methyltransferase		M5005_Spy_1468	64.9015	48.985	58.3542	98.5602	78.2728	39.8372	107.634	81.6663	1.13519	0.971495
SP5448_RS02130	413104	414183	1079	-	413212	414183	971.1	phi5005.3 integrase	int.3	M5005_Spy_1467	98.8143	126.687	57.4391	172.274	175.747	96.0791	140.841	147.787	1.23119	0.967663
SP5448_RS02135	414300	414851	551	-	414355	414851	495.9	phage protein		M5005_Spy_1466	1344.51	1696.15	1546.69	1519.77	785.637	2659.5	2129.69	2389.39	1.30408	0.950485
SP5448_RS02140	414862	415245	383	-	414900	415245	344.7	phage protein		M5005_Spy_1465	348.835	547.225	138.335	412.56	484.357	333.301	454.39	376.355	1.13922	0.971495
SP5448_RS02150	416071	416484	413	-	416112	416484	371.7	phage protein		M5005_Spy_1462	40.1959	43.7618	32.0717	33.9361	57.5504	44.8465	67.5107	14.6818	1.23088	0.971495
SP5448_RS02170	417444	417830	386	+	417444	417791	347.4	phage protein		M5005_Spy_1457	24.151	26.2141	33.1318	31.6754	15.6557	27.4277	69.9044	30.8259	1.24868	0.971495
SP5448_RS02190	419724	420122	398	+	419724	420082	358.2	phage protein		M5005_Spy_1452	63.221	62.2647	63.6771	47.8167	40.4897	25.4238	126.104	0	-1.23416	0.971495
SP5448_RS02200	420733	422655	1922	+	420733	422463	1729.8	phage-encoded DNA polymerase		M5005_Spy_1450	48.8442	47.2843	44.3108	56.1075	76.508	56.9849	43.8964	33.9521	1.07527	0.971495
SP5448_RS02205	422660	425044	2384	+	422660	424806	2145.6	DNA primase		M5005_Spy_1449	89.4493	86.2292	79.0827	74.4146	75.6722	53.507	89.8791	34.6233	-1.29759	0.958789
SP5448_RS02215	425703	427025	1322	+	425703	426893	1189.8	phage-related DNA helicase		M5005_Spy_1447	2680.8	4500.3	5709.71	4273.43	6032.94	5612.58	4363.38	7474.22	1.36814	0.952708
SP5448_RS02225	427465	428316	851	+	427465	428231	765.9	adenine-specific methyltransferase		M5005_Spy_1444	167.565	150.941	37.1572	151.192	290.927	306.041	268.138	160.079	2.02264	0.268408
SP5448_RS02235	428494	428910	416	+	428494	428868	374.4	phage transcriptional activator		M5005_Spy_1442	255.737	290.42	196.356	408.034	346.838	320.684	393.367	401.791	1.27129	0.951931
SP5448_RS02240	429000	429452	452	+	429000	429407	406.8	phage terminase small subunit		M5005_Spy_1441	158.259	108.201	130.38	136.599	78.6633	86.2291	163.856	61.7699	-1.36598	0.951931
SP5448_RS02245	429442	430719	1277	+	429442	430591	1149.3	terminase large subunit		M5005_Spy_1440	60.0978	64.1147	64.2706	67.7189	47.992	65.6646	64.5113	67.5699	-1.04258	0.976484
SP5448_RS02250	430735	432267	1532	+	430735	432114	1378.8	portal protein		M5005_Spy_1439	265.838	273.827	127.755	333.034	331.547	262.513	372.441	265.081	1.23102	0.953501
SP5448_RS02255	432227	433672	1445	+	432227	433528	1300.5	phage protein		M5005_Spy_1438	275.238	408.708	347.209	381.984	337.84	418.66	362.186	297.024	1.00182	0.999203
SP5448_RS02260	433703	433891	188	+	433703	433872	169.2	hypothetical protein		M5005_Spy_1437	92.788	133.56	126.832	204.841	242.949	204.576	184.486	125.462	1.35743	0.950485
SP5448_RS02265	433894	434160	266	+	433894	434133	239.4	phage protein		M5005_Spy_1436	30730	36735.8	35473.1	32814.1	52877.4	23765.5	43030.2	28342.7	1.09033	0.971495
SP5448_RS02270	434316	434885	569	+	434316	434828	512.1	phage scaffold protein		M5005_Spy_1435	76.0933	20.0061	27.0865	28.0744	11.7732	20.2531	24.6989	9.87957	-2.27101	0.788936
SP5448_RS02275	434898	435785	887	+	434898	435696	798.3	phage protein		M5005_Spy_1434	465.182	414.798	510.601	549.208	638.41	346.193	533.364	308.854	-1.06184	0.971495
SP5448_RS02280	435797	436153	356	+	435797	436117	320.4	phage protein		M5005_Spy_1433	34.2789	21.449	41.0557	82.2759	52.3559	116.152	0	195.409	2.03238	0.87716
SP5448_RS02300	437158	437757	599	+	437158	437697	539.1	phage protein		M5005_Spy_1429	49.4802	31.3803	39.7288	32.2992	18.4225	20.5683	78.3628	24.244	-1.07974	0.971495
SP5448_RS02305	437811	438266	455	+	437811	438220	409.5	phage protein		M5005_Spy_1428	17.9146	8.85434	63.5247	8.54547	57.2443	55.8029	7.61885	0	1.22083	0.971495
SP5448_RS02310	438341	438574	233	+	438341	438551	209.7	phage protein		M5005_Spy_1427	681.775	851.062	1231.05	1202	1670.36	553.703	751.138	1896.95	1.22851	0.958789
SP5448_RS02315	438589	442971	4382	+	438589	442533	3943.8	phage protein		M5005_Spy_1426	342.405	469.205	548.667	392.685	289.134	616.509	416.191	685.911	1.14534	0.971495
SP5448_RS02320	442983	443825	842	+	442983	443741	757.8	phage protein		M5005_Spy_1425	4169.93	4494.73	3254.38	4460.79	6178.23	2345.01	4107.78	2755.49	-1.06456	0.971495
SP5448_RS02325	443835	445817	1982	+	443835	445619	1783.8	phage endopeptidase		M5005_Spy_1424	280.01	246.66	325.272	323.594	293.27	500.317	342.999	325.603	1.24385	0.951931
SP5448_RS02330	445814	446869	1055	+	445814	446764	949.5	hyaluronoglucosaminidase		M5005_Spy_1423	67.6264	35.7892	38.8086	64.5182	42.8493	87.0751	61.0547	123.131	1.51933	0.950485
SP5448_RS02335	446869	447504	635	+	446869	447440	571.5	phage protein		M5005_Spy_1422	193.284	159.105	178.456	205.351	176.022	222.129	251.247	281.148	1.26399	0.951931
SP5448_RS02340	447515	449422	1907	+	447515	449231	1716.3	phage infection protein		M5005_Spy_1421	154.269	156.676	136.729	172.22	206.813	174.609	211.794	129.753	1.16628	0.971495
SP5448_RS02345	449595	450215	620	+	449595	450153	558	phage protein		M5005_Spy_1419	773.836	1031.44	1114.44	1085.84	1309.3	839.311	1404.67	610.126	1.03941	0.971495
SP5448_RS02365	450818	452014	1196	+	450818	451894	1076.4	phage-associated cell wall hydrolase		M5005_Spy_1416	3110.02	2916.97	2795.62	3521.02	2630.84	2832.88	4005.34	3587.57	1.05776	0.971495
SP5448_RS02370	452130	453302	1172	-	452247	453302	1054.8	phage-encoded streptodornase	sdaD2	M5005_Spy_1415	899.785	1306.27	848.697	1441.4	1390.98	1332.71	1520.16	1312.99	1.23591	0.950485
SP5448_RS02375	453541	453720	179	+	453541	453702	161.1	phage protein		M5005_Spy_1414	88.0973	83.5992	124.884	38.929	12.7582	0	74.7829	0	-3.83259	0.159311
SP5448_RS02410	460010	460996	986	-	460109	460996	887.4	streptococcal secreted esterase Sse	sse	M5005_Spy_1407	651.616	725.677	411.221	624.191	805.887	736.565	697.553	669.944	1.20609	0.953501
SP5448_RS02415	461168	461602	434	+	461168	461559	390.6	copAB ATPases metal-fist type repressor	copY	M5005_Spy_1406	568.624	1098.5	1166.39	829.729	821.31	1051.22	1045.82	839.12	1.02572	0.976484
SP5448_RS02420	461602	463833	2231	+	461602	463610	2007.9	copper-exporting ATPase	copA	M5005_Spy_1405	127.85	209.892	164.978	144	93.9852	145.765	148.39	132.417	-1.24236	0.953501
SP5448_RS02430	464254	465024	770	-	464331	465024	693	lactose phosphotransferase system repressor	lacR.1	M5005_Spy_1402	104.277	152.705	117.236	90.1018	170.044	131.776	138.347	43.0736	1.04075	0.976484
SP5448_RS02435	465261	465734	473	+	465261	465687	425.7	PTS system, Galactose-specific IIA component		M5005_Spy_1401	772.68	778.549	797.96	1052.11	559.275	645.885	987.484	819.749	-1.1291	0.971495
SP5448_RS02445	466058	467509	1451	+	466058	467364	1305.9	PTS system, Galactose-specific IIC component		M5005_Spy_1399	308.581	567.765	442.434	479.691	1257.24	1132.01	903.013	1405.76	2.61223	0.0115223
SP5448_RS02450	467749	468174	425	+	467749	468132	382.5	galactose-6-phosphate isomerase lacA subunit	lacA.1	M5005_Spy_1398	477.384	529.741	340.816	591.688	835.505	461.402	717.124	686.261	1.39217	0.844891
SP5448_RS02455	468189	468704	515	+	468189	468652	463.5	galactose-6-phosphate isomerase lacB subunit	lacB.1	M5005_Spy_1397	806.836	865.689	949.01	896.07	684.856	711.69	1044.79	955.469	-1.03556	0.971495
SP5448_RS02465	469214	470191	977	+	469214	470093	879.3	tagatose-bisphosphate aldolase; SpeB regulator	lacD.1	M5005_Spy_1395	213.466	172.998	227.611	224.015	203.158	171.703	221.762	149.743	-1.1229	0.971495
SP5448_RS02470	470388	471005	617	+	470388	470943	555.3	hypothetical membrane spanning protein		M5005_Spy_1394	2950.52	3914.3	4547.21	4071.55	2052.86	5174.58	3821.68	5183.08	1.04835	0.976484
SP5448_RS02475	471007	471831	824	+	471007	471749	741.6	hydrolase, HAD superfamily		M5005_Spy_1393	433.891	410.947	379.086	608.823	1094.28	247.645	538.042	466.466	1.28028	0.953501
SP5448_RS02480	471867	472424	557	-	471923	472424	501.3	transcriptional regulator, TetR family		M5005_Spy_1392	11.5222	11.6063	80.9075	53.1534	46.0046	41.2107	54.2467	97.4759	1.52006	0.953501
SP5448_RS02485	472717	473559	842	+	472717	473475	757.8	degV family protein		M5005_Spy_1391	84.9772	102.809	28.0406	114.388	160.9	154.891	99.9781	120.118	1.62285	0.773494
SP5448_RS02490	473688	474410	722	-	473760	474410	649.8	hypothetical protein		M5005_Spy_1390	417541	346576	287057	296220	97199.8	218736	139276	132068	-2.2943	1.17934e-06
SP5448_RS02495	474612	476243	1631	+	474612	476080	1467.9	sodium-dependent phosphate transporter		M5005_Spy_1389	1257.82	1265.09	973.16	1174.21	1055.1	1506.5	1274.27	1214.14	1.08131	0.971495
SP5448_RS02500	476361	477509	1148	+	476361	477394	1033.2	N-acetylglucosamine-6-phosphate deacetylase	nagA	M5005_Spy_1388	1291.6	1460.82	1617.28	1442.67	1230.6	1956.25	1339.02	1646.7	1.06197	0.971495
SP5448_RS02505	477631	478470	839	+	477631	478386	755.1	aldo/keto reductase family		M5005_Spy_1387	105.584	116.193	165.886	97.153	85.651	155.166	91.4578	127.974	-1.05338	0.971495
SP5448_RS02510	478602	479135	533	+	478602	479082	479.7	hypothetical membrane spanning protein		M5005_Spy_1386	4754.52	5243.9	3366.03	4131.64	3899.88	5429.43	4974.86	2694.37	-1.02927	0.991982
SP5448_RS02535	484132	485658	1526	+	484132	485505	1373.4	glycerol kinase	glpK	M5005_Spy_1381	1343.05	1863.2	1887.09	1248.29	735.992	2515.17	1455.28	2640.91	1.15859	0.971495
SP5448_RS02540	485674	487512	1838	+	485674	487328	1654.2	alpha-glycerophosphate oxidase	glpO	M5005_Spy_1380	215.084	201.81	130.156	184.001	186.729	203.576	193.601	94.596	-1.07745	0.971495
SP5448_RS02545	487514	488215	701	+	487514	488145	630.9	glycerol uptake facilitator protein	glpF	M5005_Spy_1379	54.4597	44.7907	96.2975	77.611	89.4812	65.5571	72.9916	49.5187	1.01607	0.994067
SP5448_RS02550	488323	489669	1346	+	488323	489534	1211.4	NADH peroxidase		M5005_Spy_1378	588.013	492.784	634.574	690.755	978.677	484.57	724.541	542.379	1.13467	0.971495
SP5448_RS02555	489659	491158	1499	+	489659	491008	1349.1	trans-acting positive regulator		M5005_Spy_1377	368.226	431.017	519.521	499.317	704.966	313.45	477.675	246.041	-1.0436	0.971495
SP5448_RS02560	491284	491928	644	+	491284	491864	579.6	transaldolase		M5005_Spy_1376	212.26	195.893	194.438	377.875	244.194	166.578	378.475	238.956	1.04869	0.971495
SP5448_RS02570	494324	494590	266	+	494324	494563	239.4	hypothetical protein		M5005_Spy_1374	60.153	35.5745	126.943	216.353	217.674	107.78	121.033	40.1534	1.10846	0.971495
SP5448_RS02575	494624	495358	734	+	494624	495285	660.6	ABC transporter ATP-binding protein		M5005_Spy_1373	13995.9	20133.7	24604.4	20015	23843.7	23417.2	20316.5	24510.8	1.16939	0.905748
SP5448_RS02580	495363	496991	1628	+	495363	496828	1465.2	ABC transporter permease protein	proB	M5005_Spy_1372	503.965	368.032	341.846	403.713	347.112	353.558	379.311	231.12	-1.23374	0.951931
SP5448_RS02585	497056	497877	821	+	497056	497795	738.9	glutamate 5-kinase		M5005_Spy_1371	30.6265	93.0279	325.808	37.602	73.3104	52.4374	50.4974	209.293	-1.26334	0.971495
SP5448_RS02590	497870	499120	1250	+	497870	498995	1125	gamma-glutamyl phosphate reductase	proA	M5005_Spy_1370	623.571	564.846	725.433	605.77	604.533	829.955	875.976	458.413	1.09893	0.971495
SP5448_RS02650	508926	510305	1379	+	508926	510167	1241.1	amino acid permease		M5005_Spy_1359	5161.78	6461.13	6172.75	5877.05	7212.22	5356.16	7632.78	3706.61	1.00993	0.994135
SP5448_RS02675	516897	517496	599	-	516957	517496	539.1	recombination protein	recU	M5005_Spy_1354	33.4968	57.9998	33.1595	59.9941	76.349	52.1979	33.9709	135.781	1.61548	0.949979
SP5448_RS02680	517577	518092	515	+	517577	518040	463.5	hypothetical cytosolic protein		M5005_Spy_1353	324.008	323.826	698.864	509.298	686.334	230.317	369.762	681.672	1.06039	0.971495
SP5448_RS02690	518985	520139	1154	+	518985	520024	1038.6	methyltransferase		M5005_Spy_1351	52.61	92.1893	22.3268	60.1656	45.5466	66.615	62.1902	43.8417	-1.0417	0.981127
SP5448_RS02695	520153	521622	1469	+	520153	521475	1322.1	hypothetical protein		M5005_Spy_1350	22.3864	33.165	29.7529	42.987	51.0869	7.8767	1.83364	9.66251	-1.82077	0.950485
SP5448_RS02700	521767	522249	482	-	521815	522249	433.8	autoinducer-2 production protein	luxS	M5005_Spy_1349	86.7908	118.961	86.3048	132.762	88.9289	200.989	128.194	287.1	1.66003	0.815607
SP5448_RS02705	522323	523654	1331	-	522456	523654	1197.9	D-beta-hydroxybutyrate permease		M5005_Spy_1348	111.113	182.279	108.403	135.785	117.906	213.709	155.777	123.326	1.13605	0.971495
SP5448_RS02710	523725	524504	779	-	523803	524504	701.1	D-beta-hydroxybutyrate dehydrogenase		M5005_Spy_1347	46.9208	42.7564	102.798	76.0039	75.9249	48.6497	64.9427	29.0455	-1.22838	0.971495
SP5448_RS02715	524537	525196	659	-	524603	525196	593.1	acetate CoA-transferase beta subunit	atoA	M5005_Spy_1346	1696.04	1631.85	1944.41	1946.62	1958.13	1136.1	2328.77	1398.54	-1.05825	0.971495
SP5448_RS02720	525198	525848	650	-	525263	525848	585	acetate CoA-transferase alpha subunit	atoD.1	M5005_Spy_1345	55.5661	40.7917	45.4042	58.8813	14.7023	40.6476	65.8722	34.2333	-1.29068	0.971495
SP5448_RS02725	525872	527059	1187	-	525991	527059	1068.3	acetyl-CoA acetyltransferase	atoB	M5005_Spy_1344	220.09	250.952	218.486	249.232	249.314	156.52	310.241	207.392	-1.01656	0.991982
SP5448_RS02730	527261	528157	896	+	527261	528067	806.4	transcriptional regulators, LysR family	cufA	M5005_Spy_1343	68.9614	41.5128	39.7874	98.815	95.9394	103.05	71.1572	60.7006	1.3283	0.958789
SP5448_RS02745	530655	530972	317	+	530655	530940	285.3	DNA-directed RNA polymerase omega chain		M5005_Spy_1340	97.8198	46.4577	131.375	109.513	42.8833	35.8546	57.2178	47.0396	-2.10478	0.410316
SP5448_RS02760	534408	535730	1322	+	534408	535598	1189.8	16S rRNA m(5)C 967 methyltransferase	sunL	M5005_Spy_1337	507.081	675.86	845.879	734.328	590.886	846.304	624.23	831.811	1.04708	0.971495
SP5448_RS02775	538526	539218	692	+	538526	539149	622.8	transporter; LiaF, YvqF	liaF, yvqF	M5005_Spy_1334	76.5642	105.944	79.8813	66.6129	147.036	73.4501	76.7673	0.067696	-1.10656	0.971495
SP5448_RS02780	539215	540219	1004	+	539215	540119	903.6	TCS-11 sensor kinase yvqE; hk03 Pneumo; LiaS	liaS, yvqE	M5005_Spy_1333	94.6244	97.7972	46.799	91.7811	98.4155	157.287	107.409	19.5851	1.15618	0.971495
SP5448_RS02790	540890	542290	1400	+	540890	542150	1260	peptidyl-prolyl cis-trans isomerase		M5005_Spy_1331	46.8289	23.5232	34.9335	30.0816	33.8962	28.1743	53.5713	0	-1.17057	0.971495
SP5448_RS02805	543754	544386	632	-	543817	544386	568.8	Xaa-Pro dipeptidase		M5005_Spy_1328	884.952	600.914	819.65	749.678	895.478	683.857	1389.51	495.956	1.13407	0.971495
SP5448_RS02810	544442	545767	1325	+	544442	545634	1192.5	COMF operon protein 1	comFA	M5005_Spy_1327	60.9811	31.5457	38.4002	45.2392	73.0306	20.3469	127.522	79.2928	1.70403	0.91853
SP5448_RS02815	545739	546404	665	+	545739	546338	598.5	COMF operon protein 3	comFC	M5005_Spy_1326	1081.32	1076.74	987.492	1271.52	911.975	1122.39	1456.86	1177.62	1.057	0.971495
SP5448_RS02820	546484	547032	548	+	546484	546977	493.2	ribosome-associated factor Y		M5005_Spy_1325	1058.47	729.27	674.902	733.202	720.893	832.194	906.053	457.087	-1.09588	0.971495
SP5448_RS02870	555048	555824	776	-	555126	555824	698.4	regulatory protein	recX	M5005_Spy_1320	307.394	250.165	293.328	366.253	303.229	266.325	322.486	90.4917	-1.23878	0.953501
SP5448_RS02875	555939	557294	1355	+	555939	557158	1219.5	tRNA (uracil-5-)-methyltransferase		M5005_Spy_1319	154.642	161.937	205.049	192.802	178.912	223.511	247.054	342.613	1.38864	0.87716
SP5448_RS02880	557959	559314	1355	+	557959	559178	1219.5	Orphan TCS Sensor kinase; regulates CovR	rocA	M5005_Spy_1318	357.894	377.22	366.329	447.436	300.123	294.142	272.949	225.343	-1.41766	0.661972
SP5448_RS02885	559415	562120	2705	-	559686	562120	2434.5	alpha-mannosidase; N-glycan system Pneumo		M5005_Spy_1317	489.164	609.339	675.668	607.996	318.325	556.986	675.881	767.402	-1.02742	0.976484
SP5448_RS02890	562135	563421	1286	-	562264	563421	1157.4	hypothetical protein		M5005_Spy_1316	33.2946	46.1535	27.2113	25.6085	29.7248	44.2593	42.2193	23.9692	1.05976	0.976484
SP5448_RS02895	563554	564594	1040	+	563554	564490	936	transcriptional regulator, GntR family		M5005_Spy_1315	2404.08	2420.48	3219.51	2027.56	1906.53	2982.22	2155.08	3293.79	1.02641	0.978495
SP5448_RS02900	564645	566339	1694	+	564645	566170	1524.6	hyaluronoglucosaminidase; N-glycan system Pneumo	hyl	M5005_Spy_1314	425.589	244.215	313.567	304.165	178.63	205.717	412.993	269.321	-1.20707	0.958789
SP5448_RS02905	566363	567805	1442	+	566363	567661	1297.8	beta-glucosidase; N-glycan system Pneumo		M5005_Spy_1313	24.2999	18.6473	14.7164	22.2858	15.4798	14.1641	35.8327	6.82218	-1.10582	0.971495
SP5448_RS02910	568416	569294	878	-	568504	569294	790.2	glucokinase, ROK;N-glycan system Pneumo	glk	M5005_Spy_1311	51.2474	51.5709	32.3164	56.1394	63.4824	55.2257	77.0945	48.0895	1.27509	0.971495
SP5448_RS02915	569490	570440	950	+	569490	570345	855	ABC unknown sugar permease protein	ngtP1	M5005_Spy_1310	2643.77	2812.32	3359.03	3404.59	3020.36	1642.8	3815.95	1666.08	-1.20448	0.956421
SP5448_RS02920	570450	571376	926	+	570450	571283	833.4	ABC sugar permease; homolog N-glycan system Pneumo	ngtP2	M5005_Spy_1309	107.3	181.969	251.833	221.783	214.397	168.614	221.378	135.781	-1.03069	0.978723
SP5448_RS02925	571457	572902	1445	+	571457	572758	1300.5	ABC sugar-binding; homolog N-glycan system Pneumo	ngtS	M5005_Spy_1308	144.46	170.784	193.607	134.864	118.557	292.615	173.021	326.461	1.41469	0.934012
SP5448_RS02930	573208	573813	605	+	573208	573752	544.5	hypothetical membrane spanning protein		M5005_Spy_1307	189.783	157.572	140.15	165.058	147.97	269.537	316.614	318.473	1.61302	0.60294
SP5448_RS02935	573803	575527	1724	+	573803	575355	1551.6	TCS-10 sensor kinase; TCS-X; yesM-like; hk07 (PDC, PDC domains)	trxS	M5005_Spy_1306	391.588	497.363	460.741	503.45	550.175	450.743	492.608	488.379	1.06948	0.971495
SP5448_RS02940	575527	577011	1484	+	575527	576863	1335.6	TCS-10 response regulator; TCS-X; YesN-like	trxR	M5005_Spy_1305	58.7129	86.7327	42.9313	82.99	88.6583	72.636	60.8614	102.846	1.19765	0.971495
SP5448_RS02945	577031	580447	3416	+	577031	580105	3074.4	beta-galactosidase	bgaA	M5005_Spy_1304	1378.62	1651.54	1385.57	1588.91	1541.72	1740.62	1753.64	1392.38	1.07057	0.971495
SP5448_RS02950	580585	581463	878	+	580585	581375	790.2	shikimate 5-dehydrogenase	aroE	M5005_Spy_1303	35.8545	40.3363	12.5918	28.4915	15.7397	30.1989	15.9531	0	-1.89483	0.922432
SP5448_RS02955	581698	582453	755	+	581698	582378	679.5	SAM-dependent methyltransferase		M5005_Spy_1302	357.392	541.92	418.881	588.281	586.284	408.146	508.787	174.539	-1.13632	0.971495
SP5448_RS02960	582506	582844	338	+	582506	582810	304.2	hypothetical cytosolic protein		M5005_Spy_1301	501.035	627.279	299.126	538.846	451.703	917.977	509.897	505.306	1.21289	0.958789
SP5448_RS02965	582846	583151	305	+	582846	583120	274.5	hypothetical cytosolic protein		M5005_Spy_1300	913.72	1509.5	1976.73	1042.12	863.956	1781.82	1330.26	1931.27	1.08549	0.971495
SP5448_RS02970	583586	584659	1073	-	583693	584659	965.7	3-dehydroquinate synthase	aroB	M5005_Spy_1298	29.9907	9.61307	48.5046	32.9977	30.329	25.3547	20.6123	9.95142	-1.40417	0.967663
SP5448_RS02975	584715	585467	752	-	584790	585467	676.8	phospho-2-dehydro-3-deoxyheptonate aldolase		M5005_Spy_1297	87.0335	105.901	99.2355	110.885	49.9604	52.8259	101.79	81.4815	-1.409	0.937237
SP5448_RS02990	586218	586613	395	+	586218	586574	355.5	hypothetical cytosolic protein		M5005_Spy_1295	14.9432	65.5839	33.207	50.2849	0	29.4119	19.687	0	-3.34058	0.416584
SP5448_RS03010	590581	592989	2408	+	590581	592748	2167.2	CRISPR2-associated protein Cas3	cas3	M5005_Spy_1291	773.77	1058.75	1122.64	1058.76	1132.95	1217.24	1306.22	1193.18	1.20819	0.951931
SP5448_RS03015	593122	593850	728	+	593122	593777	655.2	CRISPR2-associated protein Cas5	cas5	M5005_Spy_1290	2697.16	2791.3	2764.28	3480.58	3348.05	3224.56	4598.91	2412.03	1.15769	0.971495
SP5448_RS03020	593850	595745	1895	+	593850	595556	1705.5	CRISPR2-associated protein Cds1	cds1	M5005_Spy_1289	85.7806	109.142	73.5192	134.431	191.56	96.5094	109.957	48.2053	1.10763	0.971495
SP5448_RS03025	595750	596598	848	+	595750	596513	763.2	CRISPR2-associated protein Cds2	cds2	M5005_Spy_1288	29.9414	31.4882	31.5987	24.3067	30.2729	42.592	37.6754	53.9719	1.40207	0.953501
SP5448_RS03030	596600	597274	674	+	596600	597207	606.6	CRISPR2-associated protein Cas4	cas4	M5005_Spy_1287	98.4305	96.6625	149.642	128.265	78.7479	81.9451	161.736	68.8089	-1.20898	0.971495
SP5448_RS03035	597271	598296	1025	+	597271	598194	922.5	CRISPR2-associated protein Cas1	cas1	M5005_Spy_1286	194.655	264.255	268.734	204.247	351.319	174.814	188.388	152.008	-1.07543	0.971495
SP5448_RS03045	599203	599913	710	+	599203	599842	639	cytochrome c-type biogenesis protein	ccdA	M5005_Spy_1284	53.1714	75.2829	58.722	33.7981	72.7757	86.0376	63.2746	30.7466	1.14418	0.971495
SP5448_RS03050	599926	600549	623	+	599926	600487	560.7	thiol:disulfide interchange protein	tlpA	M5005_Spy_1283	67.5991	19.7007	55.1921	86.0215	66.5464	65.3433	99.1804	0	1.01119	0.995944
SP5448_RS03055	600592	601698	1106	+	600592	601587	995.4	peptide methionine sulfoxide reductase	msrA	M5005_Spy_1282	81.0639	65.3604	38.9568	77.1142	69.5299	83.9917	58.737	25.2812	-1.10506	0.971495
SP5448_RS03065	602523	604256	1733	+	602523	604083	1559.7	TCS-9 sensor kinase yesM-like (PDC, PDC domains)	tcs9S	M5005_Spy_1280	144.186	104.288	125.048	177.948	153.89	115.803	123.291	113.586	-1.08863	0.971495
SP5448_RS03070	604329	605408	1079	+	604329	605300	971.1	hypothetical cytosolic protein		M5005_Spy_1279	59.9138	62.4319	113.749	83.0544	61.6938	57.743	92.3888	32.3448	-1.30708	0.958789
SP5448_RS03075	605422	606138	716	+	605422	606066	644.4	hypothetical protein		M5005_Spy_1278	10.5828	15.7024	24.0117	22.1797	16.9456	23.8154	23.6191	14.3285	1.08599	0.974855
SP5448_RS03080	606304	606777	473	-	606351	606777	425.7	arginine repressor	ahrC.2	M5005_Spy_1277	584.357	703.576	435.773	788.948	837.081	607.111	602.754	501.04	1.01406	0.991982
SP5448_RS03085	606919	607599	680	+	606919	607531	612	transcription regulator, crp family		M5005_Spy_1276	36.3054	61.6571	41.6788	16.1893	40.4388	50.4279	50.4968	46.8456	1.20778	0.971495
SP5448_RS03090	607873	609108	1235	+	607873	608984	1111.5	arginine deiminase	arcA	M5005_Spy_1275	4.63004	16.9365	19.2361	14.5468	13.7834	16.4007	7.59819	19.6723	1.03803	0.992574
SP5448_RS03095	609208	609636	428	+	609208	609593	385.2	acetyltransferase		M5005_Spy_1274	247.581	116.676	151.044	202.815	221.532	109.89	218.139	195.482	1.03749	0.976484
SP5448_RS03100	609676	610689	1013	+	609676	610588	911.7	ornithine carbamoyltransferase	arcB	M5005_Spy_1273	7.56675	8.09278	26.4056	6.91354	0.0462444	11.4686	3.90766	0	-3.17579	0.951931
SP5448_RS03105	610859	612352	1493	+	610859	612203	1343.7	arginine/ornithine antiporter	arcD	M5005_Spy_1272	1276.07	1382.94	1330	1391.77	1416.19	1599.49	1430.21	1437.5	1.09341	0.971495
SP5448_RS03110	612369	613700	1331	+	612369	613567	1197.9	Xaa-His dipeptidase		M5005_Spy_1271	1539.82	1454.75	1384.96	1433.42	1253.39	1237.77	1778.2	823.124	-1.14147	0.967663
SP5448_RS03115	613720	614670	950	+	613720	614575	855	carbamate kinase	arcC	M5005_Spy_1270	127.026	153.456	274.861	223.478	312.978	217.413	133.781	126.976	1.01583	0.992574
SP5448_RS03120	614983	615975	992	+	614983	615876	892.8	aspartate--ammonia ligase	asnA	M5005_Spy_1269	503.307	564.839	464.584	768.703	901.4	381.943	635.769	431.055	1.02118	0.990536
SP5448_RS03125	616098	616637	539	+	616098	616583	485.1	methyltransferase		M5005_Spy_1268	11.4724	23.2055	53.0164	8.08283	0.0869121	21.9888	9.03886	20.6851	-1.84899	0.951931
SP5448_RS03135	617105	618142	1037	+	617105	618038	933.3	ATP-dependent protease La		M5005_Spy_1266	20.9326	50.2958	20.2832	29.4987	30.4022	39.7081	39.4822	36.9779	1.21122	0.971495
SP5448_RS03145	619980	620600	620	+	619980	620538	558	transcriptional regulator		M5005_Spy_1262	3184.44	4895.37	5655.14	4032.17	5657.36	4730.88	4707.38	7195.94	1.25465	0.967663
SP5448_RS03150	620604	621683	1079	+	620604	621575	971.1	radical SAM family enzyme		M5005_Spy_1261	1000.82	722.829	946.985	1063.21	1306.47	987.318	1136.32	827.288	1.14022	0.971495
SP5448_RS03155	621765	622391	626	-	621828	622391	563.4	prepilin peptidase family		M5005_Spy_1260	5773.31	8614.13	8825.09	9275.96	12939.6	6826.44	8818.05	10374.7	1.19916	0.966369
SP5448_RS03160	622619	623146	527	+	622619	623093	474.3	non-specific DNA-binding protein/iron-binding ferritin-like antioxidant protein	dpr	M5005_Spy_1259	50.2679	18.3116	112.536	7.37796	19.3783	62.846	20.5339	33.9564	-1.37874	0.971495
SP5448_RS03165	623288	623491	203	+	623288	623471	182.7	hypothetical cytosolic protein		M5005_Spy_1258	811.145	368.765	890.528	456.399	461.995	241.843	642.252	630.916	-1.27811	0.951931
SP5448_RS03170	623496	624467	971	+	623496	624370	873.9	glucokinase/Xylose repressor	glcK	M5005_Spy_1257	59.9682	85.4896	52.828	76.5161	255.166	47.4246	146.374	137.449	2.13395	0.540039
SP5448_RS03175	624477	624866	389	+	624477	624827	350.1	rhodanese-related sulfurtransferases		M5005_Spy_1256	529.648	573.468	900.062	1046	794.931	529.753	780.6	631.031	-1.11434	0.971495
SP5448_RS03185	627012	627263	251	+	627012	627238	225.9	hypothetical membrane spanning protein		M5005_Spy_1254	365.247	592.756	711.83	351.249	206.419	643.334	400.334	1014.55	1.12051	0.971495
SP5448_RS03200	630074	631222	1148	+	630074	631107	1033.2	cell division protein	divIB	M5005_Spy_1251	220.028	257.733	460.581	478.821	434.424	351.261	275.238	481.596	1.08846	0.971495
SP5448_RS03215	634144	634815	671	+	634144	634748	603.9	pyridoxal-5'-phosphate family protein		M5005_Spy_1248	36.0331	15.9876	35.4658	33.6507	29.1825	66.4199	23.2483	94.3894	1.76032	0.922432
SP5448_RS03230	635742	636533	791	+	635742	636454	711.9	RNA binding protein		M5005_Spy_1245	813.169	644.198	877.926	1059.08	1752.01	397.348	1356.36	680.468	1.23327	0.958789
SP5448_RS03255	641576	643858	2282	-	641804	643858	2053.8	ATP-dependent clp protease ATP-binding subunit	clpE	M5005_Spy_1240	117.051	90.6992	129.554	147.185	204.621	115.589	175.728	194.773	1.42564	0.922432
SP5448_RS03265	644513	645199	686	+	644513	645130	617.4	arginine transport system permease protein	artQ	M5005_Spy_1238	70.8147	102.227	64.3957	91.506	75.6632	57.0205	84.1992	94.5107	-1.05636	0.971495
SP5448_RS03270	645199	645933	734	+	645199	645860	660.6	arginine transport ATP-binding protein	artP	M5005_Spy_1237	42.3142	57.3763	14.1047	82.267	9.701	41.8675	26.9969	117.816	1.00163	0.999665
SP5448_RS03275	646082	647491	1409	+	646082	647350	1268.1	deoxyribodipyrimidine photolyase	phr	M5005_Spy_1236	824.536	1003.17	1161.6	1094.9	1160.17	1164.92	989.011	1303.1	1.1305	0.971495
SP5448_RS03280	647669	649363	1694	+	647669	649194	1524.6	phosphoglucomutase		M5005_Spy_1235	255.287	406.98	210.059	470.423	566.678	309.103	330.787	244.941	1.081	0.971495
SP5448_RS03290	650578	651918	1340	+	650578	651784	1206	exodeoxyribonuclease VII large subunit		M5005_Spy_1233	202.31	298.973	361.668	322.745	151.584	318.76	269.817	388.565	-1.05047	0.971495
SP5448_RS03310	653790	654260	470	+	653790	654213	423	arginine repressor	argR1	M5005_Spy_1229	820.396	404.367	512.112	886.722	1006.48	422.408	708.764	347.854	-1.05556	0.971495
SP5448_RS03315	654282	655943	1661	+	654282	655777	1494.9	DNA repair protein	recN	M5005_Spy_1228	258.229	258.624	191.613	220.803	234.877	268.016	322.815	303.354	1.215	0.953501
SP5448_RS03320	656115	657056	941	+	656115	656962	846.9	hypothetical protein		M5005_Spy_1227	37.3309	18.8179	13.6405	59.5745	15.8652	17.2746	46.1487	30.5262	-1.17802	0.971495
SP5448_RS03325	657272	658123	851	+	657272	658038	765.9	degV family protein		M5005_Spy_1226	65.4311	102.389	112.297	89.3425	54.2771	29.2303	47.5062	96.7189	-1.62234	0.834577
SP5448_RS03330	658116	658958	842	+	658116	658874	757.8	lipase/acylhydrolase with GDSL-like motif		M5005_Spy_1225	88.0164	135.251	239.847	115.779	59.2525	99.533	117.837	141.149	-1.38567	0.951931
SP5448_RS03335	658936	659523	587	+	658936	659464	528.3	hypothetical membrane associated protein		M5005_Spy_1224	1485.97	1732.73	1775.11	2068.47	2587.76	1253.9	1864.73	2259.44	1.12794	0.971495
SP5448_RS03345	659987	661129	1142	-	660101	661129	1027.8	phi5005.2 integrase	int.2	M5005_Spy_1222	51.3989	50.4606	137.912	77.9803	81.385	46.0662	89.7533	93.7323	-1.02192	0.992574
SP5448_RS03350	661253	661519	266	-	661280	661519	239.4	phage protein		M5005_Spy_1221	1226.97	1274.52	967.556	1466.41	1181.88	1651.04	2405.68	1386.35	1.34232	0.898062
SP5448_RS03355	661531	661911	380	-	661569	661911	342	phage protein		M5005_Spy_1220	1440.45	1516.39	1457.52	1367.01	1641.98	1630.94	1826.52	1709.23	1.17769	0.953501
SP5448_RS03375	664367	664633	266	+	664367	664606	239.4	phage protein		M5005_Spy_1216	350.109	201.471	558.273	371.947	452.606	375.293	516.535	269.979	1.08949	0.971495
SP5448_RS03380	664568	665374	806	-	664649	665374	725.4	phage protein		M5005_Spy_1215	232.786	148.612	64.1403	146.607	197.212	330.317	186.54	145.924	1.45233	0.934012
SP5448_RS03415	667537	667770	233	+	667537	667747	209.7	phage protein		M5005_Spy_1208	46.0917	103.844	102.739	40.0726	89.6199	27.5947	45.2121	126.325	-1.01384	0.994135
SP5448_RS03420	667916	668122	206	+	667916	668101	185.4	phage protein		M5005_Spy_1206	41.6153	50.9389	52.076	25.2421	150.77	70.2684	140.764	177.149	3.17269	0.0841252
SP5448_RS03430	668510	669439	929	+	668510	669346	836.1	recT protein		M5005_Spy_1204	1330.18	1332.2	1159.34	1491.9	1348.03	1085.19	1973.64	401.793	-1.10501	0.971495
SP5448_RS03435	669436	670233	797	+	669436	670153	717.3	phage protein		M5005_Spy_1203	41.732	47.6097	43.0251	25.4506	35.5604	22.6293	15.1058	3.70298	-2.04962	0.715661
SP5448_RS03445	670926	671438	512	+	670926	671387	460.8	phage protein		M5005_Spy_1200	359.645	363.654	486.206	706.916	746.962	464.047	605.339	462.303	1.18901	0.960771
SP5448_RS03450	671522	671791	269	+	671522	671764	242.1	phage protein		M5005_Spy_1199	208.106	162.828	137.751	251.817	215.943	74.3174	237.537	149.593	-1.12269	0.971495
SP5448_RS03455	671793	672428	635	+	671793	672364	571.5	phage protein		M5005_Spy_1198	200.145	280.115	192.03	224.564	279.967	363.552	196.825	278.492	1.24751	0.953501
SP5448_RS03460	672696	673115	419	+	672696	673073	377.1	phage protein		M5005_Spy_1197	63.2807	126.561	70.3243	85.1942	36.6715	119.294	105.319	37.7895	-1.15477	0.971495
SP5448_RS03465	673224	673568	344	+	673224	673534	309.6	HNH endonuclease family protein		M5005_Spy_1196	69.9961	104.313	55.2887	103.36	186.021	215.98	52.429	279.984	2.20573	0.428864
SP5448_RS03470	673717	674073	356	+	673717	674037	320.4	phage protein		M5005_Spy_1195	80.006	60.6625	136.852	47.2404	49.3458	32.3709	40.1346	144.879	-1.21756	0.971495
SP5448_RS03475	674070	675338	1268	+	674070	675211	1141.2	phage protein		M5005_Spy_1194	123.843	131.301	140.994	118.01	163.775	105.186	104.103	150.992	1.01927	0.991982
SP5448_RS03480	675331	676824	1493	+	675331	676675	1343.7	phage protein		M5005_Spy_1193	1992.98	2152.77	2029.57	2467.32	3305.11	2514.28	2515.77	3315.1	1.348	0.87716
SP5448_RS03485	676830	677054	224	+	676830	677032	201.6	phage protein		M5005_Spy_1192	793.226	883.584	1758.8	1829.31	4476.89	658.976	1064.27	1374.63	1.43873	0.953501
SP5448_RS03490	677104	677283	179	+	677104	677265	161.1				107.562	25.6473	122.741	68.829	58.3608	205.375	67.7168	182.672	1.583	0.925547
SP5448_RS03495	677276	677542	266	+	677276	677515	239.4	phage protein		M5005_Spy_1190	482.182	336.373	230.706	334.083	233.524	274.029	528.51	119.756	-1.19685	0.971495
SP5448_RS03500	677652	679067	1415	+	677652	678926	1273.5	phage terminase		M5005_Spy_1189	1427.58	2014.23	2038.79	1809.23	1001.27	2518.51	1966.82	2438.36	1.08712	0.971495
SP5448_RS03505	679148	679609	461	+	679148	679563	414.9	phage protein		M5005_Spy_1188	44.2036	62.7233	55.6736	56.747	142.264	46.6424	97.2796	51.6216	1.54006	0.950485
SP5448_RS03510	679634	680545	911	+	679634	680454	819.9	phage structural protein		M5005_Spy_1187	397.886	536.436	428.81	565.387	469.999	516.022	590.018	371.12	1.00967	0.994067
SP5448_RS03535	681705	682040	335	+	681705	682006	301.5	phage protein		M5005_Spy_1182	782.025	833.782	615.565	764.86	608.687	1142.33	1139.69	642.834	1.17933	0.961487
SP5448_RS03540	682052	682645	593	+	682052	682586	533.7	major tail protein		M5005_Spy_1181	39.6568	14.4319	24.3313	39.9531	16.2044	32.705	61.3812	67.1579	1.49906	0.953501
SP5448_RS03550	682934	683305	371	+	682934	683268	333.9	phage protein		M5005_Spy_1179	35.1027	51.5176	51.8964	16.0677	32.451	0	46.9719	29.9256	-1.41368	0.961487
SP5448_RS03555	683305	685662	2357	+	683305	685426	2121.3	phage protein		M5005_Spy_1178	352.743	381.542	379.634	461.858	623.025	304.308	402.272	399.172	1.09709	0.971495
SP5448_RS03560	685659	686354	695	+	685659	686284	625.5	phage protein		M5005_Spy_1177	3029.26	3639.54	3918.11	3684.84	3784.44	4246.3	4630.1	3325.71	1.12015	0.971495
SP5448_RS03565	686351	688219	1868	+	686351	688032	1681.2	phage infection protein		M5005_Spy_1176	788.507	647.337	884.8	716.151	833.369	684.026	953.79	880.061	1.10355	0.971495
SP5448_RS03575	688665	689282	617	+	688665	689220	555.3	phage protein		M5005_Spy_1174	540.167	732.94	737.847	739.916	905.608	456.37	928.656	242.058	-1.08615	0.971495
SP5448_RS03580	689292	689567	275	+	689292	689540	247.5	phage protein		M5005_Spy_1173	330.134	164.215	492.135	327.749	351.257	238.657	234.569	85.6849	-1.44395	0.87716
SP5448_RS03595	689907	691112	1205	+	689907	690992	1084.5	phage-associated cell wall hydrolase		M5005_Spy_1171	1426.94	1682.61	1968.18	2845.61	4717.83	1674.62	1580.31	2321.87	1.29928	0.953501
SP5448_RS03600	691182	691616	434	-	691225	691616	390.6	hypothetical membrane associated protein		M5005_Spy_1170	292.326	330.49	351.234	309.293	464.139	585.57	405.312	309.03	1.37457	0.87716
SP5448_RS03605	691887	692693	806	-	691968	692693	725.4	streptodornase	spd3	M5005_Spy_1169	161.809	298.975	167.331	245.34	266.369	342.566	328.417	278.458	1.39196	0.866534
SP5448_RS03615	693639	695501	1862	+	693639	695315	1675.8	Ferrous iron and cobalt efflux system; MtsR, PerR regulated	pmtA	M5005_Spy_1167	97.2135	84.8354	127.807	107.176	105.34	54.6448	80.2313	89.6407	-1.26428	0.958789
SP5448_RS03620	695801	696736	935	-	695894	696736	841.5	dihydroorotate dehydrogenase	pyrD	M5005_Spy_1165	875.233	706.041	817.168	893.223	1531.28	625.727	896.28	701.933	1.14083	0.971495
SP5448_RS03630	697777	698298	521	+	697777	698246	468.9	transcriptional regulator, biotin repressor family		M5005_Spy_1163	364.447	319.827	394.996	288.806	436.896	321.805	466.928	618.794	1.34819	0.91853
SP5448_RS03640	699125	699904	779	+	699125	699826	701.1	formate transporter		M5005_Spy_1161	185.924	197.726	326.115	202.356	195.801	194.899	223.283	221.239	-1.09207	0.971495
SP5448_RS03645	700465	700656	191	+	700465	700637	171.9	penicillin-binding protein		M5005_Spy_1160	160.649	117.237	85.8428	186.739	313.203	85.8428	164.328	523.641	1.97471	0.6532
SP5448_RS03665	704108	704803	695	+	704108	704734	625.5	hypothetical membrane spanning protein		M5005_Spy_1156	136.762	252.764	218.321	194.595	276.625	140.874	247.574	47.25	-1.12651	0.971495
SP5448_RS03670	705051	706595	1544	+	705051	706441	1389.6	bacterial peptide chain release factor 3 (RF-3)	prfC	M5005_Spy_1155	43.5992	37.9255	40.7169	66.6276	76.0331	34.6488	86.4399	6.52319	1.07823	0.971495
SP5448_RS03680	708649	710649	2000	+	708649	710449	1800	kup system potassium uptake protein		M5005_Spy_1152	37.2569	64.8504	82.6123	58.4575	33.6586	61.0633	51.3984	85.5855	-1.04951	0.976484
SP5448_RS03685	710673	710951	278	-	710701	710951	250.2	hypothetical protein with endo/excinuclease domain		M5005_Spy_1151	644.043	632.921	903.042	1040.55	1237.03	618.261	710.099	981.567	1.10135	0.971495
SP5448_RS03690	710941	711798	857	-	711027	711798	771.3	methyltransferase		M5005_Spy_1150	62.1033	84.6173	29.627	56.6848	83.5241	45.6977	93.6912	75.434	1.28028	0.967663
SP5448_RS03700	712775	713437	662	+	712775	713371	595.8	COME operon protein 1		M5005_Spy_1148	146.976	155.61	187.666	149.029	130.559	90.7899	109.684	94.3281	-1.50291	0.661972
SP5448_RS03705	713418	715661	2243	+	713418	715437	2018.7	COME operon protein 3	comEC	M5005_Spy_1147	261.342	268.25	233.643	291.015	354.172	279.716	344.612	258.643	1.17348	0.96765
SP5448_RS03715	716869	717474	605	+	716869	717414	544.5	superoxide dismutase	sodA	M5005_Spy_1145	115.604	20.3643	40.7286	79.5988	44.4453	19.3577	37.2442	8.90454	-2.33099	0.646212
SP5448_RS03720	717641	717868	227	+	717641	717845	204.3	hypothetical protein		M5005_Spy_1144	41.3253	47.2584	70.578	46.2265	89.9766	51.5921	75.3245	99.2632	1.53931	0.939784
SP5448_RS03730	718098	718688	590	+	718098	718629	531	hypothetical protein		M5005_Spy_1142	113	113.303	136.249	73.0425	68.3629	97.3932	159.672	79.7864	-1.07497	0.971495
SP5448_RS03735	718802	720022	1220	-	718924	720022	1098	hypothetical cytosolic protein		M5005_Spy_1141	417.003	487.003	498.176	535.23	1073.61	339.784	614.599	430.25	1.26883	0.953501
SP5448_RS03740	720029	721057	1028	-	720132	721057	925.2	S-adenosylmethionine:tRNA ribosyltransferase-isomerase	queA	M5005_Spy_1140	17.5443	18	68.6735	9.06837	15.7671	6.92659	26.7494	30.6228	-1.41491	0.971495
SP5448_RS03745	721259	721963	704	+	721259	721893	633.6	glucosamine-6-phosphate isomerase	nagB	M5005_Spy_1139	50.3724	64.5458	40.5241	73.3294	119.909	48.6423	118.245	75.9245	1.58551	0.91853
SP5448_RS03755	723093	724055	962	+	723093	723959	865.8	putative competence protein/transcription factor		M5005_Spy_1137	156.12	161.135	150.568	175.236	202.917	152.419	252.635	57.8022	1.03532	0.978495
SP5448_RS03760	724068	725873	1805	+	724068	725692	1624.5	oligoendopeptidase F	pepB	M5005_Spy_1136	1445.65	954.457	2197.67	2413.63	2410.62	2047.48	1790.36	2431.15	1.23793	0.952708
SP5448_RS03765	726249	727445	1196	+	726249	727325	1076.4	oxalate/formate antiporter		M5005_Spy_1135	526.156	460.539	602.555	624.359	628.925	627.329	651.266	902.613	1.26948	0.950485
SP5448_RS03770	727511	728218	707	+	727511	728147	636.3	O-methyltransferase		M5005_Spy_1134	91.0409	115.027	113.304	110.786	134.573	141.597	126.689	153.391	1.29313	0.951931
SP5448_RS03795	733694	734389	695	+	733694	734320	625.5	CAAX amino terminal protease family		M5005_Spy_1129	119.583	204.503	113.912	114.991	140.941	138.62	170.195	102.589	-1.00117	0.999665
SP5448_RS03800	734481	734666	185	-	734500	734666	166.5				151.172	149.4	74.953	210.932	191.687	163.073	143.322	0	-1.17743	0.971495
SP5448_RS03810	735015	735311	296	-	735045	735311	266.4				1533.78	2141.89	1465.82	2153.83	2237.35	1977.2	2155.73	1655.9	1.10018	0.971495
SP5448_RS03820	735775	737088	1313	-	735906	737088	1181.7	chloride channel protein		M5005_Spy_1125	100.43	116.811	132.188	84.1874	115.99	113.992	91.8717	150.634	1.08964	0.971495
SP5448_RS03855	744853	746127	1274	+	744853	746000	1146.6	peptidoglycan N-acetylglucosamine deacetylase		M5005_Spy_1118	295.377	315.785	261.88	449.703	176.498	209.776	416.169	171.939	-1.35752	0.925547
SP5448_RS03865	747421	748047	626	+	747421	747984	563.4	uridine kinase	udk	M5005_Spy_1116	499.362	502.056	444.21	526.452	289.231	567.386	722.291	421.536	1.01438	0.991982
SP5448_RS03870	748127	748390	263	+	748127	748364	236.7	hypothetical membrane spanning protein		M5005_Spy_1115	377.871	235.397	372.383	497.067	495.497	190.21	335.122	267.603	-1.15079	0.971495
SP5448_RS03875	748443	749252	809	-	748524	749252	728.1	hypothetical membrane spanning protein		M5005_Spy_1114	631.75	778.776	603.55	609.724	845.711	339.269	649.469	254.553	-1.25601	0.951931
SP5448_RS03880	749397	749894	497	+	749397	749844	447.3	GAF domain-containing proteins		M5005_Spy_1113	43.6409	27.4287	45.8088	113.297	78.7044	108.018	35.8176	61.3612	1.23342	0.971495
SP5448_RS03890	751837	752778	941	-	751931	752778	846.9	biotin operon repressor/biotin--[acetyl-CoA-carboxylase] synthetase	birA	M5005_Spy_1110	10.3735	30.9805	7.11894	18.6779	19.6953	0	17.5453	0	-1.80316	0.958789
SP5448_RS03895	752982	755360	2378	+	752982	755122	2140.2	internalin protein	inlA	M5005_Spy_1109	176.41	230.308	199.439	249.259	221.443	223.984	200.798	280.424	1.08327	0.971495
SP5448_RS03905	757267	758526	1259	+	757267	758400	1133.1	UDP-N-acetylglucosamine 1-carboxyvinyl transferase	murZ	M5005_Spy_1107	28.4646	15.516	34.3807	41.3388	16.0741	8.93006	8.11147	0.0372086	-3.61055	0.416584
SP5448_RS03920	760326	761609	1283	+	760326	761481	1154.7	cytosolic protein containing multiple CBS domains		M5005_Spy_1104	72.8243	62.473	34.3948	78.1004	110.085	112.313	103.331	75.9827	1.62116	0.863237
SP5448_RS03930	762487	763452	965	+	762487	763356	868.5	ribonuclease BN		M5005_Spy_1102	194.713	200.926	258.161	229.471	211.558	77.2437	212.237	177.091	-1.30251	0.950485
SP5448_RS03935	763563	764846	1283	+	763563	764718	1154.7	3-phosphoshikimate 1-carboxyvinyltransferase		M5005_Spy_1101	54.3307	52.359	60.3553	65.7591	79.2323	67.1101	52.8337	52.6876	1.08187	0.971495
SP5448_RS03940	764839	765330	491	+	764839	765281	441.9	shikimate kinase	aroK	M5005_Spy_1100	425.999	386.405	304.353	544.497	413.692	347.574	584.091	304.544	-1.00688	0.994135
SP5448_RS03945	765538	766989	1451	+	765538	766844	1305.9	transcriptional regulator, LytR family		M5005_Spy_1099	841.51	634.014	716.89	845.901	1049.36	519.208	787.013	682.506	-1.00007	0.999665
SP5448_RS03950	767038	768426	1388	+	767038	768287	1249.2	tRNA (uracil-5-)-methyltransferase		M5005_Spy_1098	24.3678	44.1118	43.5718	28.3504	20.4528	15.3902	32.8054	37.328	-1.32484	0.971495
SP5448_RS03960	769328	769729	401	+	769328	769689	360.9	thioesterase superfamily protein		M5005_Spy_1096	1330.95	1749.88	957.824	1989.25	1224.06	2696.55	1653.51	1687.49	1.20467	0.958789
SP5448_RS03965	769836	771320	1484	-	769984	771320	1335.6	hypothetical cytosolic protein		M5005_Spy_1095	47.5401	71.026	32.23	93.5018	51.707	5.08231	28	17.5829	-2.38637	0.498294
SP5448_RS03970	771694	772914	1220	+	771694	772792	1098	transporter, MFS superfamily		M5005_Spy_1094	90.485	106.655	46.2313	115.252	121.914	75.6874	165.88	32.3312	1.1037	0.971495
SP5448_RS03975	773034	773399	365	-	773070	773399	328.5	hypothetical protein		M5005_Spy_1093	89.0308	88.0361	31.9898	88.8864	106.534	115.197	107.737	83.0387	1.38451	0.951931
SP5448_RS03980	773514	774245	731	+	773514	774172	657.9	ribosomal small subunit pseudouridine synthase A	rsuA	M5005_Spy_1092	31.6576	9.48448	64.2766	8.33096	16.7901	8.07462	21.9569	0	-2.42943	0.87716
SP5448_RS03985	774294	775100	806	-	774375	775100	725.4	transposase		M5005_Spy_1091	77.7624	91.3373	168.667	98.7986	106.362	93.11	88.5185	94.4105	-1.14165	0.971495
SP5448_RS03990	775121	775636	515	-	775172	775636	463.5	transposase		M5005_Spy_1090	183.5	204.211	272.25	198.116	204.847	177.104	199.117	284.621	1.00887	0.994135
SP5448_RS04005	777608	778303	695	-	777678	778303	625.5	nicotinamide mononucleotide transporter		M5005_Spy_1086	1629.62	1702.62	1618.97	2006.81	2158.27	1690.62	1552.38	1847.13	1.04173	0.971495
SP5448_RS04010	778528	779928	1400	+	778528	779788	1260	beta-glucosidase	bglA.2	M5005_Spy_1085	537.813	522.463	481.406	602.305	441.721	418.867	603.271	585.972	-1.04593	0.971495
SP5448_RS04015	779937	781031	1094	+	779937	780922	984.6	outer surface protein		M5005_Spy_1084	128.547	159.506	82.0869	141.95	154.282	231.959	189.01	52.8405	1.22652	0.971495
SP5448_RS04020	781137	783131	1994	+	781137	782932	1794.6	PTS system, Cellobiose-specific IIA component		M5005_Spy_1083	70.4564	42.147	70.9497	62.0047	73.1581	84.8343	96.6984	53.6352	1.25561	0.971495
SP5448_RS04035	783800	784249	449	+	783800	784204	404.1	hypothetical protein		M5005_Spy_1080	314.043	398.449	827.78	340.126	232.976	493.183	364.123	620.783	-1.09896	0.971495
SP5448_RS04040	784427	785806	1379	+	784427	785668	1241.1	PTS system, Cellobiose-specific IIC component		M5005_Spy_1079	148.962	132.316	113.496	185.548	217.65	173.047	252.572	144.579	1.35761	0.950485
SP5448_RS04055	789210	791201	1991	+	789210	791002	1791.9	excinuclease ABC subunit B	uvrB	M5005_Spy_1075	1389.51	1539.22	1584.79	1371.08	975.041	1063.09	1769.56	1050.92	-1.21117	0.951931
SP5448_RS04065	791620	793158	1538	+	791620	793004	1384.2	D-alanine-activating enzyme	dltA	M5005_Spy_1073	122.646	158.995	164.447	100.617	13.1887	38.2867	15.5644	34.5707	-5.3804	0.00285888
SP5448_RS04070	793155	794411	1256	+	793155	794285	1130.4	protein DltB	dltB	M5005_Spy_1072	107.678	104.843	125.096	150.495	6.63895	16.8585	32.7845	28.085	-5.78559	0.00298939
SP5448_RS04075	794429	794668	239	+	794429	794644	215.1	D-alanyl carrier protein	dltC	M5005_Spy_1071	22.7368	74.0906	81.9308	55.0779	3.33212	0.392014	12.5444	81.1468	-2.4004	0.661972
SP5448_RS04080	794661	795911	1250	+	794661	795786	1125	protein precursor	dltD	M5005_Spy_1070	3029.34	3664.41	4748.95	4367.34	1452.85	854.652	796.6	1051.22	-3.80477	0.0375822
SP5448_RS04085	795942	796925	983	+	795942	796827	884.7	esterase		M5005_Spy_1069	2072.72	2984.7	3071.89	3264.88	3480.85	3133.99	2884.5	3348.72	1.1276	0.971495
SP5448_RS04090	796990	797214	224	-	797012	797214	201.6	transposase		M5005_Spy_1068	44.4929	30.9777	59.8118	65.8636	16.6652	73.6146	18.7043	269.951	1.88388	0.951931
SP5448_RS04095	797540	798799	1259	+	797540	798673	1133.1	ABC Cyclomaltodextrin -binding protein	malX	M5005_Spy_1067	2436.94	3444.27	3764.35	3882.92	3648.51	3485.9	2859.08	3800.47	1.01962	0.991982
SP5448_RS04100	798965	800668	1703	+	798965	800498	1532.7	neopullulanase/cyclomaltodextrinase/maltogenic alpha-amylase	amyB	M5005_Spy_1066	925.442	1134.2	1120.94	1390.9	1311.4	1812.37	1281.67	1267.53	1.24095	0.950485
SP5448_RS04105	800694	802829	2135	+	800694	802616	1921.5	alpha-amylase	amyA	M5005_Spy_1065	325.762	348.008	272.671	331.433	404.057	317.689	410.211	214.016	1.05329	0.971495
SP5448_RS04110	802904	804211	1307	+	802904	804080	1176.3	ABC Cyclomaltodextrin permease protein	malC	M5005_Spy_1064	49.8922	49.4621	63.0104	57.7775	119.677	168.601	185.017	122.867	2.70808	0.109357
SP5448_RS04115	804208	805068	860	+	804208	804982	774	ABC Cyclomaltodextrin permease protein	malD	M5005_Spy_1063	80.5091	62.0432	51.5302	63.3505	88.1964	75.0075	67.2725	67.5449	1.15767	0.971495
SP5448_RS04120	805090	805905	815	+	805090	805824	733.5	maltodextrose utilization protein	malA	M5005_Spy_1062	29.7455	44.0291	67.9405	55.2951	113.119	44.2016	70.1247	71.5042	1.51743	0.950485
SP5448_RS04125	806021	806818	797	-	806101	806818	717.3	transcriptional regulator, LacI family		M5005_Spy_1061	60.8347	118.095	109.444	92.1924	91.8104	52.3707	89.1654	60.5408	-1.29494	0.953501
SP5448_RS04130	806976	807812	836	-	807060	807812	752.4	ABC Maltodextrin permease protein	malG	M5005_Spy_1060	252.839	325.702	76.0401	315.959	308.479	206.067	348.474	193.189	1.08827	0.971495
SP5448_RS04135	807812	809173	1361	-	807948	809173	1224.9	ABC Maltodextrin permease protein	malF	M5005_Spy_1059	733.925	843.738	1267.69	912.13	951.094	1118.06	920.907	1238.02	1.12524	0.971495
SP5448_RS04140	809447	810694	1247	-	809572	810694	1122.3	ABC Maltodextrin-binding protein	malE	M5005_Spy_1058	326.175	381.363	230.922	404.396	560.269	284.53	404.818	258.196	1.12284	0.971495
SP5448_RS04150	812074	813567	1493	+	812074	813418	1343.7	4-alpha-glucanotransferase	malM	M5005_Spy_1056	121.836	99.4018	152.962	111.827	113.365	169.686	158.453	103.983	1.12234	0.971495
SP5448_RS04155	813602	815866	2264	+	813602	815640	2037.6	glycogen phosphorylase	glgP	M5005_Spy_1055	38.3207	35.7213	13.8426	62.1367	45.0041	33.7686	52.8669	19.45	1.00712	0.995944
SP5448_RS04160	816123	816743	620	-	816185	816743	558	hypothetical protein		M5005_Spy_1054	34.4636	10.2003	87.1083	37.5946	25.8407	70.7973	52.6588	51.7238	1.1869	0.971495
SP5448_RS04165	817106	818194	1088	-	817215	818194	979.2	phi5005.1 integrase	int.1	M5005_Spy_1052	633.277	660.36	636.937	578.165	828.582	564.774	774.718	504.452	1.06529	0.971495
SP5448_RS04170	818315	819208	893	-	818404	819208	803.7	phage protein		M5005_Spy_1051	1294.93	1058.3	924.375	1167.42	1230.55	1199.94	1300.25	926.368	1.04771	0.971495
SP5448_RS04180	820613	821212	599	-	820673	821212	539.1	phage protein		M5005_Spy_1048	24.4004	73.6606	31.2435	33.7949	1.51525	13.2951	7.66423	53.3368	-2.15139	0.856983
SP5448_RS04185	821266	821475	209	+	821266	821454	188.1	phage protein		M5005_Spy_1047	450.077	806.126	860.606	914.344	1479.59	932.64	1050.08	726.149	1.3818	0.856983
SP5448_RS04190	821464	821850	386	-	821503	821850	347.4	phage protein		M5005_Spy_1046	4865.33	8030.38	10978	6968.83	7305.73	11045.7	7876.01	11654.5	1.22824	0.958789
SP5448_RS04195	821924	822124	200	+	821924	822104	180	transcriptional regulator		M5005_Spy_1045	82.2141	151.546	71.4396	150.374	194.409	163.96	152.014	162.086	1.47609	0.87716
SP5448_RS04205	822574	823077	503	-	822624	823077	452.7	phage protein		M5005_Spy_1044	1061.06	1112.93	1008.62	1459.94	781.661	692.254	1456.78	903.944	-1.21069	0.953501
SP5448_RS04210	823249	824079	830	+	823249	823996	747	phage protein		M5005_Spy_1043	8131.61	11303.7	8429.16	10066.2	10276.2	9822.51	13571.6	6669.41	1.06352	0.971495
SP5448_RS04220	824989	825342	353	+	824989	825307	317.7	phage protein		M5005_Spy_1040	79.757	136.025	121.294	266.343	497.254	194.283	143.855	270.723	1.83308	0.661972
SP5448_RS04230	825599	826081	482	+	825599	826033	433.8	phage protein		M5005_Spy_1038	438.394	646.867	832.36	750.247	973.924	737.576	697.485	922.528	1.24875	0.951931
SP5448_RS04265	828418	828654	236	+	828418	828630	212.4	phage protein		M5005_Spy_1031	277.997	367.495	176.862	221.921	250.331	305.737	374.566	36.5237	-1.07974	0.971495
SP5448_RS04270	828818	829102	284	+	828818	829074	255.6	phage protein		M5005_Spy_1029	76.8767	85.4644	92.5572	95.815	73.3097	82.1345	61.3715	138.393	1.01282	0.994135
SP5448_RS04275	829104	829736	632	+	829104	829673	568.8	phage protein		M5005_Spy_1028	198.177	281.074	204.06	223.406	267.602	368.094	202.726	284.039	1.23794	0.953501
SP5448_RS04280	829739	830263	524	+	829739	830211	471.6	phage protein		M5005_Spy_1027	3975.35	4103.91	3048.45	3996.81	4048.39	4611.25	4189.64	2881.63	1.04009	0.976484
SP5448_RS04285	830260	830526	266	+	830260	830499	239.4	phage protein		M5005_Spy_1026	4617.82	5398.69	5572.52	4522.36	4205.19	8340.63	5601.57	4008.78	1.10167	0.971495
SP5448_RS04290	830812	831246	434	+	830812	831203	390.6	phage encoded transcriptional regulator, ArpU family		M5005_Spy_1025	309.03	346.809	158.131	370.987	537.429	413.947	342.923	397.324	1.42758	0.829544
SP5448_RS04295	831856	832236	380	+	831856	832198	342	phage protein		M5005_Spy_1024	33.2542	39.0329	76.5556	54.9589	30.6192	95.3247	49.7427	0	-1.16003	0.971495
SP5448_RS04300	832226	833500	1274	+	832226	833373	1146.6	terminase large subunit		M5005_Spy_1023	407.05	642.491	342.701	557.073	640.138	536.261	620.282	163.739	1.0057	0.995944
SP5448_RS04305	833536	834825	1289	+	833536	834696	1160.1	portal protein		M5005_Spy_1022	2329.15	2419.05	2001.46	3036.14	3116.39	2318.29	3012.43	2170.17	1.08497	0.971495
SP5448_RS04310	834794	835702	908	+	834794	835611	817.2	phage protein		M5005_Spy_1021	734.642	766.201	646.488	886.197	720.687	1036.94	767.281	678.536	1.05601	0.971495
SP5448_RS04315	835709	835978	269	+	835709	835951	242.1	phage protein		M5005_Spy_1020	57.9149	36.2662	133.898	71.8358	25.2078	38.2036	26.2962	25.2514	-2.60888	0.416584
SP5448_RS04325	836811	837701	890	+	836811	837612	801	phage protein		M5005_Spy_1018	62.4389	68.1499	36.9962	57.8432	71.3606	42.4604	81.7857	118.246	1.39225	0.953501
SP5448_RS04330	837714	838007	293	+	837714	837978	263.7	phage protein		M5005_Spy_1017	1663.9	1568.93	1202.61	2852.42	1573.21	1280.02	2108.94	366.451	-1.36768	0.925547
SP5448_RS04345	838670	839065	395	+	838670	839026	355.5	antigen C		M5005_Spy_1014	33.9186	40.3228	91.3193	46.3712	49.8105	73.1741	53.3684	46.0154	1.04924	0.976484
SP5448_RS04355	839489	839995	506	+	839489	839944	455.4	antigen A		M5005_Spy_1012	419.018	331.345	353.101	399.484	238.116	101.468	586.866	321.346	-1.20448	0.967663
SP5448_RS04360	840008	840325	317	+	840008	840293	285.3	phage protein		M5005_Spy_1011	897.308	882.53	790.612	783.223	1077.3	1333.99	1815.16	1242.81	1.63083	0.268408
SP5448_RS04365	840298	840756	458	+	840298	840710	412.2	phage protein		M5005_Spy_1010	647.861	792.08	596.31	779.703	465.081	670.977	811.411	611.55	-1.1004	0.971495
SP5448_RS04370	840749	842554	1805	+	840749	842374	1624.5	phage protein		M5005_Spy_1009	561.846	683.607	669.67	756.49	815.716	600.982	893.019	435.124	1.02741	0.976484
SP5448_RS04375	842555	844039	1484	+	842555	843891	1335.6	hypothetical protein		M5005_Spy_1008	1101.03	1013.43	1262.05	1045.57	837.539	2138.74	1204.85	1637.48	1.31581	0.925547
SP5448_RS04380	844040	847480	3440	+	844040	847136	3096	phage protein		M5005_Spy_1007	129.139	147.181	128.853	140.613	120.154	136.826	156.929	101.787	-1.05834	0.971495
SP5448_RS04385	847485	849347	1862	+	847485	849161	1675.8	phage structural protein		M5005_Spy_1006	184.821	195.861	187.282	205.195	227.838	186.98	245.697	170.506	1.07484	0.971495
SP5448_RS04410	850512	851276	764	+	850512	851200	687.6	phage-associated cell wall hydrolase		M5005_Spy_1001	500.398	676.686	420.676	601.424	544.829	661.33	702.841	448.249	1.07187	0.971495
SP5448_RS04415	851288	851890	602	+	851288	851830	541.8	phage protein		M5005_Spy_1000	204.716	252.826	167.384	254.183	160.4	166.683	211.253	89.1779	-1.40094	0.87716
SP5448_RS04420	851901	852674	773	+	851901	852597	695.7	phage protein		M5005_Spy_0999	259.257	195.079	386.219	260.045	264.529	187.201	311.557	356.402	1.01734	0.991982
SP5448_RS04430	852905	853564	659	+	852905	853498	593.1	phage protein		M5005_Spy_0997	150.418	156.318	189.302	202.95	119.282	222.499	210.983	197.192	1.07292	0.971495
SP5448_RS04435	853686	854441	755	-	853762	854441	679.5	enterotoxin	speA2	M5005_Spy_0996	281.229	298.594	276.599	386.271	506.914	301.336	334.729	149.057	1.03971	0.974855
SP5448_RS04450	856181	856966	785	-	856260	856966	706.5	ABC transporter permease protein		M5005_Spy_0993	284.908	169.539	86.5301	304.351	96.317	41.5755	134.629	13.4868	-2.95561	0.085
SP5448_RS04470	861420	862433	1013	+	861420	862332	911.7	non-allosteric 6-phosphofructokinase	pfk	M5005_Spy_0989	110.478	165.416	270.345	101.183	176.145	291.756	201.395	122.64	1.22321	0.971495
SP5448_RS04480	864216	864773	557	+	864216	864717	501.3	signal peptidase I	sipC	M5005_Spy_0987	54.0365	23.8013	98.0646	42.0517	25.988	62.3207	95.0369	94.8687	1.27648	0.971495
SP5448_RS04490	866959	867294	335	+	866959	867260	301.5	phnA protein		M5005_Spy_0985	16.0813	82.6441	105.997	14.8228	42.0911	15.2423	20.1366	85.1612	-1.34996	0.971495
SP5448_RS04495	867400	868041	641	+	867400	867977	576.9	histidine transport system permease protein		M5005_Spy_0984	41.5837	21.7054	19.2937	72.4244	49.4583	57.6618	62.7044	35.6641	1.32567	0.967663
SP5448_RS04505	868696	869532	836	+	868696	869448	752.4	histidine-binding protein		M5005_Spy_0982	1581.88	1858.08	1519.18	2341.22	2468.02	1285	1782.21	1422.29	-1.04927	0.971495
SP5448_RS04510	869902	870675	773	+	869902	870598	695.7	cAMP factor	cfa	M5005_Spy_0981	164.778	178.838	127.095	174.292	156.415	77.571	188.17	95.0245	-1.24715	0.953501
SP5448_RS04515	871044	872279	1235	-	871168	872279	1111.5	cobalt-zinc-cadmium resistance protein		M5005_Spy_0980	415.428	475.17	550.502	493.245	489.774	586.31	643.255	626.442	1.2127	0.951931
SP5448_RS04525	874250	876568	2318	+	874250	876336	2086.2	DNA helicase II	pcrA	M5005_Spy_0977	9.43784	2.96827	33.4013	12.1055	10.5873	11.6356	30.7361	27.5961	1.39097	0.971495
SP5448_RS04535	877241	877828	587	+	877241	877769	528.3	hypothetical protein		M5005_Spy_0975	55.6491	106.061	113.244	92.7386	130.831	163.76	106.64	87.0674	1.32801	0.951931
SP5448_RS04545	878040	878579	539	+	878040	878525	485.1	general stress protein, Gls24 family		M5005_Spy_0973	18.8599	24.5092	141.406	44.0644	38.2413	0	23.0317	0	-3.73475	0.549662
SP5448_RS04565	880266	880808	542	-	880320	880808	487.8	transcriptional regulator, TetR family		M5005_Spy_0968	114.089	129.819	135.524	138.895	144.34	137.425	161.194	231.894	1.30198	0.951931
SP5448_RS04570	880926	881627	701	+	880926	881557	630.9	ABC transporter ATP-binding protein		M5005_Spy_0967	25.1937	24.1245	75.8485	20.85	26.3298	11.962	34.4158	0.467788	-1.99543	0.91853
SP5448_RS04575	881642	884278	2636	+	881642	884014	2372.4	ABC transporter permease protein		M5005_Spy_0965	241.268	217.214	352.072	307.564	381.683	247.488	321.01	208.395	1.03618	0.976484
SP5448_RS04580	884370	884966	596	+	884370	884906	536.4	type I restriction-modification system specificity subunit		M5005_Spy_0964	60.129	58.8714	79.7004	54.1456	48.1032	49.7538	8.9604	67.6746	-1.44904	0.951931
SP5448_RS04585	884977	885933	956	+	884977	885837	860.4	integral membrane protein		M5005_Spy_0963	1849.1	2684.41	3014.44	1836.98	1608.97	4224.88	2321.5	3725.84	1.26599	0.953501
SP5448_RS04590	886030	887370	1340	+	886030	887236	1206	hypothetical protein		M5005_Spy_0962	38.9448	38.6651	30.9391	73.24	56.8091	65.3741	49.6773	66.8424	1.31308	0.967663
SP5448_RS04610	889780	890058	278	+	889780	890030	250.2	hypothetical cytosolic protein		M5005_Spy_0958	207.856	123.201	267.593	383.865	404.096	310.373	445.96	237.43	1.42274	0.87716
SP5448_RS04630	893165	894100	935	+	893165	894006	841.5	phosphate transport system permease protein	pstC	M5005_Spy_0954	24.1305	53.0583	82.0174	50.954	18.9888	35.8231	2.50511	13.0266	-2.98762	0.347928
SP5448_RS04635	894090	894977	887	+	894090	894888	798.3	phosphate transport system permease protein	pstA	M5005_Spy_0953	49.856	59.9962	50.9123	76.9494	95.3285	67.2845	41.1418	95.1172	1.25728	0.971495
SP5448_RS04640	894993	895796	803	+	894993	895716	722.7	phosphate transport ATP-binding protein	pstB2	M5005_Spy_0952	80.9699	81.2287	67.1473	96.7868	33.5445	25.1073	54.2254	8.22205	-2.6931	0.165438
SP5448_RS04645	895809	896567	758	+	895809	896491	682.2	phosphate transport ATP-binding protein	pstB	M5005_Spy_0951	85.3055	122.035	90.8484	127.365	183.721	67.8891	76.719	65.9578	-1.0793	0.971495
SP5448_RS04655	897493	900030	2537	+	897493	899776	2283.3	lysyl aminopeptidase/alanine aminopeptidase	pepN	M5005_Spy_0949	938.252	1493.72	1692.67	1464.73	1621.64	1470.66	1450.09	1617.2	1.10202	0.971495
SP5448_RS04680	903968	904555	587	+	903968	904496	528.3	16S rRNA m(2)G 1207 methyltransferase		M5005_Spy_0944	529.268	644.347	455.288	837.874	1099	532.221	1184.39	622.48	1.39376	0.87716
SP5448_RS04685	905214	905603	389	+	905214	905564	350.1	cytidine deaminase	cdd	M5005_Spy_0943	878.506	516.867	653.189	631.633	832.744	493.264	1088.29	470.142	1.0762	0.971495
SP5448_RS04690	905697	906749	1052	+	905697	906644	946.8	nucleoside-binding protein		M5005_Spy_0942	229.686	306.723	215.347	287.851	188.852	392.666	350.808	342.169	1.22594	0.953501
SP5448_RS04695	906888	908420	1532	+	906888	908267	1378.8	nucleoside transport ATP-binding protein		M5005_Spy_0941	690.851	825.792	849.459	845.121	3546.29	2822.23	2970.69	3292.25	3.93354	0.00397598
SP5448_RS04700	908413	909477	1064	+	908413	909371	957.6	nucleoside transport system permease protein		M5005_Spy_0940	445.02	333.112	453.074	473.643	2179.22	1407.83	1772.55	1400.56	3.96525	0.00285888
SP5448_RS04705	909479	910435	956	+	909479	910339	860.4	nucleoside transport system permease protein		M5005_Spy_0939	136.363	225.821	106.125	147.428	569.896	678.793	603.863	396.295	3.65229	0.00463304
SP5448_RS04730	914595	915431	836	+	914595	915347	752.4	lipoate-protein ligase A		M5005_Spy_0934	138.078	147.969	105.515	81.1743	117.839	182.504	157.291	81.0833	1.13957	0.971495
SP5448_RS04735	915428	916627	1199	+	915428	916507	1079.1	probable NADH-dependent flavin oxidoreductase		M5005_Spy_0933	748.402	682.837	551.598	964.223	682.016	352.378	1095.22	265.446	-1.23048	0.958789
SP5448_RS04740	916624	917622	998	+	916624	917522	898.2	luciferase-like monooxygenase		M5005_Spy_0932	310.833	371.526	426.774	409.547	391.569	303.605	382.228	326.699	-1.0816	0.971495
SP5448_RS04745	917664	917996	332	+	917664	917963	298.8	glycine cleavage system H protein		M5005_Spy_0931	1225.49	1329.25	1009.85	1192.7	2411.41	852.261	1475.73	1173.98	1.24301	0.953501
SP5448_RS04750	917989	918801	812	+	917989	918720	730.8	ATPase associated with chromosome architecture/replication		M5005_Spy_0930	99.172	51.2879	182.479	140.998	135.55	116.249	113.826	100.73	-1.01626	0.992574
SP5448_RS04755	918794	919675	881	+	918794	919587	792.9	SIR2 family protein		M5005_Spy_0929	46.1544	79.2281	87.9485	42.3791	67.7427	42.5918	57.3208	26.5866	-1.31645	0.961487
SP5448_RS04760	919722	920741	1019	+	919722	920639	917.1	lipoate-protein ligase A	lplA	M5005_Spy_0928	446.651	458.782	586.76	430.71	602.936	716.036	434.589	522.609	1.18372	0.958789
SP5448_RS04780	925277	926545	1268	-	925404	926545	1141.2	Pyrodoxal 5' phophate (PLP) biosynthesis; GntR-like regulator	pdxR	M5005_Spy_0924	128.946	110.829	196.545	224.142	176.89	170.647	176.484	160.746	1.0368	0.976484
SP5448_RS04785	926635	927501	866	+	926635	927414	779.4	Pyrodoxal 5' phophate (PLP) biosynthesis	pdxS	M5005_Spy_0923	136.179	119.545	63.8312	153.655	90.8107	119.447	159.51	158.784	1.11695	0.971495
SP5448_RS04790	927479	928036	557	+	927479	927980	501.3	Pyrodoxal 5' phophate (PLP) biosynthesis	pdxT	M5005_Spy_0922	357.187	420.433	418.246	402.687	244.825	370.139	538.572	629.262	1.11526	0.971495
SP5448_RS04795	928170	929714	1544	+	928170	929560	1389.6	ABC transporter ATP-binding protein		M5005_Spy_0921	63.1688	76.2758	40.6865	116.871	97.8175	55.7961	75.5477	55.1892	-1.04449	0.976484
SP5448_RS04800	930079	931302	1223	+	930079	931180	1100.7	UDP-N-acetylmuramoylpentapeptide-lysine N(6)-alanyltransferase		M5005_Spy_0920	43.4749	30.6431	78.1399	62.7417	96.9854	58.9879	25.97	30.4899	-1.01208	0.994135
SP5448_RS04810	933073	934506	1433	+	933073	934363	1289.7	hypothetical protein		M5005_Spy_0918	421.218	786.667	784.084	701.671	57.9931	66.2638	46.6495	60.3468	-11.648	3.74412e-06
SP5448_RS04825	935732	937294	1562	+	935732	937138	1405.8	signal recognition particle, subunit FFH/SRP54	ffh	M5005_Spy_0915	24.8136	26.092	24.8324	28.107	39.3479	34.7593	51.3442	52.184	1.71058	0.87716
SP5448_RS04830	937411	938109	698	-	937481	938109	628.2	phage transcriptional repressor		M5005_Spy_0914	5211.21	8348.79	8679.93	9032.68	8896.84	8866.31	6169.73	8666.04	1.04241	0.971495
SP5448_RS04840	940348	940830	482	+	940348	940782	433.8	hypothetical protein		M5005_Spy_0911	27.602	15.9392	199.434	74.642	109.144	91.6503	32.1699	89.3177	1.01469	0.994135
SP5448_RS04845	940919	941971	1052	+	940919	941866	946.8	(citrate [pro-3S]-lyase)-ligase	citC	M5005_Spy_0910	14.2051	46.1331	39.4091	30.6812	21.3744	16.966	11.4888	19.326	-1.88603	0.87716
SP5448_RS04850	942081	943475	1394	-	942220	943475	1254.6	oxaloacetate decarboxylase alpha chain	oadA1	M5005_Spy_0909	78.9386	95.0355	79.0394	118.727	108.209	120.139	95.9092	149.274	1.27382	0.953501
SP5448_RS04855	943490	944068	578	-	943548	944068	520.2	apo-citrate lyase phosphoribosyl-dephospho-CoA transferase	citX	M5005_Spy_0908	368.849	398.917	284.883	557.123	594.08	253.68	436.199	97.8247	-1.165	0.971495
SP5448_RS04860	944061	945593	1532	-	944214	945593	1378.8	citrate lyase alpha chain/citrate CoA-transferase	citF	M5005_Spy_0907	553.005	793.624	1065.52	993.91	1279.54	1238.75	986.174	1366.32	1.43003	0.638497
SP5448_RS04870	946471	946779	308	-	946502	946779	277.2	citrate lyase acyl carrier protein	citD	M5005_Spy_0905	494.465	728.693	718.046	509.218	271.035	688.996	544.504	846.415	-1.04231	0.971495
SP5448_RS04880	946967	948088	1121	-	947079	948088	1008.9	oxaloacetate decarboxylase beta chain	oadB	M5005_Spy_0903	174.219	244.759	178.941	259.116	255.708	239.953	249.23	341.584	1.26771	0.951931
SP5448_RS04885	948133	948528	395	-	948172	948528	355.5	biotin carboxyl carrier protein of oxaloacetate decarboxylase		M5005_Spy_0902	87.0573	142.753	112.756	171.305	77.6066	149.669	148.475	140.418	1.00447	0.995944
SP5448_RS04895	949288	950691	1403	+	949288	950551	1262.7	Mg2+/citrate complex secondary transporter		M5005_Spy_0900	82.0383	86.813	51.2531	91.4208	70.2851	116.83	82.2052	118.032	1.24341	0.971495
SP5448_RS04900	950849	951544	695	+	950849	951474	625.5	transcriptional regulator, GntR family	citG	M5005_Spy_0899	27.8335	32.4886	28.377	25.3438	28.7814	1.88731	30.8414	40.1727	-1.12156	0.971495
SP5448_RS04905	951537	952421	884	+	951537	952333	795.6	2-(5''-triphosphoribosyl)-3'-dephosphocoenzyme-A synthase		M5005_Spy_0898	1143.11	1108.5	1656.66	1036.96	748.894	1089.69	1324.45	1256.3	-1.119	0.971495
SP5448_RS04910	952621	953751	1130	-	952734	953751	1017	oxaloacetate decarboxylase beta chain		M5005_Spy_0897	117.757	137.552	103.503	137.137	117.86	152.725	151.854	270.834	1.39787	0.950485
SP5448_RS04920	954111	954425	314	-	954142	954425	282.6	hypothetical membrane associated protein		M5005_Spy_0895	83.8447	129.944	79.9658	87.1269	69.2241	43.1159	143.521	34.4629	-1.31192	0.958789
SP5448_RS04925	954468	955850	1382	-	954606	955850	1243.8	oxaloacetate decarboxylase alpha chain	oadA2	M5005_Spy_0894	35.3545	44.3372	45.5914	57.7605	40.2357	27.8294	58.0316	37.4562	-1.11917	0.971495
SP5448_RS04930	956027	957373	1346	-	956162	957373	1211.4	glucose inhibited division protein A	gid	M5005_Spy_0893	40.7202	50.326	35.1168	30.3835	10.8239	31.1492	14.1303	8.66609	-2.41698	0.549662
SP5448_RS04935	957524	958240	716	-	957596	958240	644.4	hypothetical protein	satE	M5005_Spy_0892	1911.45	2369.96	1845.82	2608.05	2300.67	1520.06	3384.14	982.646	-1.0669	0.971495
SP5448_RS04945	959003	959995	992	-	959102	959995	892.8	D-lactate dehydrogenase	ddh	M5005_Spy_0890	121.715	112.705	158.198	180.075	147.573	108.614	195.354	128.4	1.01266	0.994067
SP5448_RS04955	960968	961450	482	+	960968	961402	433.8	transcriptional regulator, LysR family		M5005_Spy_0886	449.115	673.333	912.226	648.258	439.202	777.812	597.427	1028.37	1.05959	0.971495
SP5448_RS04960	961525	963654	2129	-	961738	963654	1916.1	DNA topoisomerase I		M5005_Spy_0885	6.66709	4.33471	15.5345	7.91991	4.13667	5.85295	11.8902	5.14884	-1.2748	0.971495
SP5448_RS04965	963761	964597	836	-	963845	964597	752.4	hypothetical protein	smf	M5005_Spy_0884	71.9495	56.2596	55.6432	105.122	95.7646	73.5745	70.3245	13.2244	-1.1427	0.971495
SP5448_RS04970	964662	965453	791	-	964741	965453	711.9	ribonuclease HII		M5005_Spy_0883	873.425	836.707	532.832	832.594	943.723	971.865	1151	525.903	1.16808	0.967663
SP5448_RS04980	966510	966950	440	+	966510	966906	396	hypothetical cytosolic protein		M5005_Spy_0881	1656.63	1739.89	1531.32	1952.5	1961.66	2354.31	2603.98	1419.64	1.21209	0.953501
SP5448_RS04990	967714	968625	911	+	967714	968534	819.9	hypothetical protein		M5005_Spy_0879	2994.42	4210.53	5559.67	3507.71	3818.2	4763.03	5229.23	2967.83	1.03109	0.991982
SP5448_RS04995	968675	969043	368	-	968712	969043	331.2	hypothetical protein		M5005_Spy_0878	19.3493	46.2091	30.2969	22.2771	0	0.127298	0.127298	33.0975	-3.54198	0.549662
SP5448_RS05000	969657	970070	413	-	969698	970070	371.7	lactoylglutathione lyase		M5005_Spy_0876	1297.39	1680.54	1436.22	2296.23	240.126	147.569	95.0524	133.051	-10.897	3.74412e-06
SP5448_RS05020	974741	976111	1370	-	974878	976111	1233	NADH oxidase H2O-forming	nox	M5005_Spy_0872	1321.9	1101.25	1373.06	1422.57	781.194	1451.02	1516.12	1265.34	-1.04091	0.971495
SP5448_RS05025	976352	978079	1727	-	976525	978079	1554.3	multidrug resistance ABC transporter ATP-binding and permease protein		M5005_Spy_0871	41.5562	36.972	44.6213	45.0825	32.0623	69.414	56.5565	34.9918	1.14737	0.971495
SP5448_RS05030	978076	979800	1724	-	978248	979800	1551.6	multidrug resistance ABC transporter ATP-binding and permease protein		M5005_Spy_0870	27.2542	30.4062	3.99438	33.6414	18.9393	28.8845	35.4892	35.8135	1.25007	0.971495
SP5448_RS05035	979810	980409	599	-	979870	980409	539.1	antigen		M5005_Spy_0869	1670.35	2167.28	1317.9	2526.88	1768.4	1528.82	2388.37	1152.84	-1.12342	0.971495
SP5448_RS05040	980410	981387	977	-	980508	981387	879.3	hypothetical protein		M5005_Spy_0868	44.3044	40.0849	60.415	38.167	31.2144	40.6123	87.41	37.4957	1.07521	0.971495
SP5448_RS05045	981394	982650	1256	-	981520	982650	1130.4	serine hydroxymethyltransferase	glyA	M5005_Spy_0867	240.27	284.281	178.319	218.787	363.016	263.022	242.098	198.646	1.15746	0.971495
SP5448_RS05060	983684	984523	839	-	983768	984523	755.1	peptide release factor-glutamine N5-methyltransferase	hemK	M5005_Spy_0864	42.0438	11.502	41.4855	48.744	45.4497	24.7349	34.548	67.5604	1.19835	0.971495
SP5448_RS05070	985637	986206	569	-	985694	986206	512.1	thymidine kinase	tdk2	M5005_Spy_0862	116.774	186.225	221.781	208.865	118.354	246.305	214.824	341.37	1.25517	0.956421
SP5448_RS05080	986582	987520	938	+	986582	987426	844.2	thiamine biosynthesis lipoprotein	apbE	M5005_Spy_0860	16.9303	28.2172	55.136	29.6593	42.3009	12.7352	10.1382	44.1488	-1.18861	0.971495
SP5448_RS05085	987584	988867	1283	-	987712	988867	1154.7	xanthine permease		M5005_Spy_0859	43.596	61.1586	94.8962	42.2085	35.3442	25.6318	50.8255	33.6281	-1.66307	0.87716
SP5448_RS05090	988867	989448	581	-	988925	989448	522.9	xanthine phosphoribosyltransferase	xpt	M5005_Spy_0858	246.323	315.986	461.361	215.764	458.055	366.863	324.84	385.731	1.23886	0.953501
SP5448_RS05095	989753	990736	983	-	989851	990736	884.7	GMP reductase	guaC	M5005_Spy_0857	281.878	258.008	408.887	301.709	289.747	391.713	331.374	497.693	1.20796	0.955066
SP5448_RS05100	991014	992540	1526	-	991167	992540	1373.4	glycine betaine transport system permease protein		M5005_Spy_0856	477.021	412.217	496.115	357.206	331.358	520.515	444.634	382.378	-1.03793	0.971495
SP5448_RS05110	993681	994370	689	+	993681	994301	620.1	Na+ driven multidrug efflux pump (PAS domain)		M5005_Spy_0854	8.29487	13.9381	34.0634	14.754	15.1619	14.89	0	31.4797	-1.1547	0.971495
SP5448_RS05120	995463	996458	995	-	995562	996458	895.5	phosphate acetyltransferase		M5005_Spy_0851	20.4802	47.3164	11.9586	11.5819	72.6931	31.4972	30.0848	92.4671	2.48247	0.604071
SP5448_RS05125	996462	997367	905	-	996552	997367	814.5	ribosomal large subunit pseudouridine synthase D		M5005_Spy_0849	544.445	721.216	1133.09	906.942	910.979	891.62	967.453	1177.56	1.19418	0.953501
SP5448_RS05135	998175	998846	671	-	998242	998846	603.9	GTP pyrophosphokinase		M5005_Spy_0847	57.2611	78.9342	27.5375	66.0403	106.834	127.94	113.907	147.392	2.15897	0.26555
SP5448_RS05140	998934	999512	578	+	998934	999454	520.2	putative adenylate cyclase family		M5005_Spy_0846	97.8044	99.628	80.3184	87.3493	146.656	176.259	125.867	139.929	1.61246	0.661972
SP5448_RS05145	999652	1000632	980	+	999652	1000534	882	ribose-phosphate pyrophosphokinase		M5005_Spy_0845	33.4701	32.7352	40.8704	22.413	21.6452	24.9077	44.8977	42.5076	1.03452	0.991982
SP5448_RS05165	1002999	1003694	695	+	1002999	1.00362e+06	625.5	glutamine amidotransferase, class I		M5005_Spy_0841	17.2554	36.6003	73.2679	52.5497	35.1848	50.2158	44.8909	54.8667	1.03053	0.991982
SP5448_RS05170	1003696	1004376	680	-	1003764	1004376	612	DNA repair protein	radC	M5005_Spy_0840	73.8507	83.9088	69.8551	42.9705	83.8528	41.9544	84.4599	104.438	1.16305	0.971495
SP5448_RS05175	1004425	1005552	1127	-	1.00454e+06	1005552	1014.3	hypothetical membrane spanning protein		M5005_Spy_0839	443.501	441.599	309.63	459.27	718.854	866.748	819.154	653.682	1.84912	0.165438
SP5448_RS05180	1005732	1006346	614	-	1.00579e+06	1006346	552.6	lipase/acylhydrolase family protein		M5005_Spy_0838	54.1128	50.6604	64.2411	48.2189	122.531	21.1339	48.9438	47.6086	1.1058	0.971495
SP5448_RS05185	1006509	1008041	1532	-	1.00666e+06	1008041	1378.8	chloride channel protein		M5005_Spy_0837	1123.78	1347.79	1554.16	1389.47	1501.02	1428.12	1789.92	988.314	1.05395	0.971495
SP5448_RS05190	1008219	1008950	731	-	1.00829e+06	1008950	657.9	class B acid phosphatase		M5005_Spy_0835	41.6548	32.0422	171.746	49.5372	59.7907	24.352	48.3836	29.4147	-1.82153	0.925547
SP5448_RS05195	1009186	1010235	1049	+	1009186	1.01013e+06	944.1	Zn-dependent alcohol dehydrogenases and related dehydrogenases		M5005_Spy_0834	92.9767	87.7965	73.9527	158.534	191.714	158.98	99.1841	170.547	1.5013	0.87716
SP5448_RS05200	1010318	1011484	1166	-	1.01043e+06	1011484	1049.4	NAD-dependent malic enzyme		M5005_Spy_0833	89.543	54.68	132.356	105.177	82.3691	145.157	155	192.646	1.50665	0.87716
SP5448_RS05205	1011515	1012846	1331	-	1.01165e+06	1012846	1197.9	malate-sodium symport	malP	M5005_Spy_0832	29.6525	33.9288	19.4281	22.4725	40.1232	34.0343	26.8236	51.773	1.44816	0.953501
SP5448_RS05210	1013007	1014548	1541	+	1013007	1.01439e+06	1386.9	TCS-7 sensor kinase; citB, dpiB (PDC, PAS domains)	dpiB	M5005_Spy_0831	64.8725	64.5723	32.2843	59.4614	69.8276	74.418	49.46	60.6166	1.14979	0.971495
SP5448_RS05215	1014529	1015194	665	+	1014529	1.01513e+06	598.5	TCS-7 response regulator; citA, dpiA	dpiA	M5005_Spy_0830	2280.71	1991.95	2733.46	3785.22	6666.17	1711.45	2520.86	2655.06	1.25596	0.967663
SP5448_RS05225	1016315	1017091	776	-	1.01639e+06	1017091	698.4	spermidine/putrescine transport system permease protein	potC	M5005_Spy_0828	102.203	185.209	224.992	195.774	110.353	187.684	126.713	297.313	1.01961	0.991982
SP5448_RS05270	1023997	1024959	962	+	1023997	1.02486e+06	865.8	polysaccharide deacetylase		M5005_Spy_0818	6665.91	8164.97	6940.99	10577.4	4819.69	4005.69	4432.46	4872.68	-1.78424	0.416584
SP5448_RS05275	1025076	1026323	1247	-	1.0252e+06	1026323	1122.3	D-alanyl-D-alanine carboxypeptidase	dacA1	M5005_Spy_0817	217.499	233.439	344.561	204.417	447.907	296.213	370.708	370.558	1.48551	0.661972
SP5448_RS05280	1026574	1026957	383	-	1.02661e+06	1026957	344.7				311.285	359.354	490.472	424.424	415.495	374.643	324.128	225.789	-1.18319	0.958789
SP5448_RS05285	1026988	1027209	221	-	1.02701e+06	1027209	198.9				158.541	169.206	167.033	246.536	360.497	103.866	115.67	229.618	1.09218	0.971495
SP5448_RS05290	1027282	1027503	221	-	1.0273e+06	1027503	198.9				409.608	420.008	546.674	623.394	587.584	366.657	638.722	1060.92	1.32715	0.950485
SP5448_RS05295	1027525	1027656	131	-	1.02754e+06	1027656	117.9				226.719	543.195	101.558	310.755	7.8672	150.907	376.195	517.09	-1.12373	0.971495
SP5448_RS05305	1028147	1028365	218	-	1.02817e+06	1028365	196.2	transcriptional regulator, Cro/CI family		M5005_Spy_0811	201.055	242.622	164.336	187.033	230.011	113.622	199.712	208.522	-1.05743	0.971495
SP5448_RS05310	1028557	1029279	722	-	1.02863e+06	1029279	649.8	lantibiotic transport permease protein	srtG	M5005_Spy_0810	1204.55	1026.3	1039.21	1659.13	2052.51	1088.27	1516.25	1149.79	1.17805	0.958789
SP5448_RS05315	1029282	1030031	749	-	1.02936e+06	1030031	674.1	lantibiotic transport permease protein	srtE	M5005_Spy_0809	127.215	168.744	186.757	133.72	176.813	103.386	220.844	112.705	-1.00438	0.995944
SP5448_RS05320	1030037	1030726	689	-	1.03011e+06	1030726	620.1	lantibiotic transport ATP-binding protein	srtF	M5005_Spy_0808	731.699	772.787	655.461	880.795	1181.99	765.839	741.167	749.904	1.13094	0.971495
SP5448_RS05325	1030808	1031425	617	-	1.03087e+06	1031425	555.3	ABC transporter (ATP binding)-lantibiotic associated	srtT	M5005_Spy_0807	164.951	224.529	235.804	274.155	224.206	248.573	287.252	151.489	1.01343	0.992574
SP5448_RS05335	1031828	1033174	1346	-	1.03196e+06	1033174	1211.4	TCS-6 sensor kinase; Streptin biosynthesis (PDC domain)	srtK	M5005_Spy_0805	178.012	210.771	202.975	194.16	276.201	154.772	243.486	179.726	1.08686	0.971495
SP5448_RS05340	1033167	1033853	686	-	1.03324e+06	1033853	617.4	TCS-6 response regulator; Streptin biosynthesis	srtR	M5005_Spy_0804	992.567	961.223	983.272	903.315	1041.26	1305.53	1295.23	820.618	1.16203	0.958789
SP5448_RS05345	1034004	1034699	695	-	1.03407e+06	1034699	625.5	protein involved in lantibiotic production	srtI	M5005_Spy_0803	248.248	219.736	235.981	276.355	368.766	288.556	249.798	152.872	1.08127	0.971495
SP5448_RS05385	1041126	1041728	602	-	1.04119e+06	1041728	541.8	NAD(P)H-dependent quinone reductase		M5005_Spy_0792	6.75059	34.1664	19.3763	8.75437	0.924073	3.98324	0	0	-14.0704	0.590914
SP5448_RS05390	1041913	1043709	1796	-	1.04209e+06	1043709	1616.4	excinuclease ABC subunit C	uvrC	M5005_Spy_0791	148.401	193.982	178.697	181.53	127.547	158.456	204.496	156.004	-1.08678	0.971495
SP5448_RS05395	1043811	1045208	1397	-	1.04395e+06	1045208	1257.3	succinate-semialdehyde dehydrogenase	gabD	M5005_Spy_0790	438.679	446.895	516.859	489.884	549.137	397.433	585.285	284.192	-1.042	0.971495
SP5448_RS05400	1045303	1045992	689	-	1.04537e+06	1045992	620.1	hydrolase, HAD superfamily		M5005_Spy_0789	46.204	40.0465	24.3407	72.0702	62.5515	47.3216	74.2459	93.9632	1.52239	0.950485
SP5448_RS05405	1046008	1046574	566	-	1.04606e+06	1046574	509.4	acetyltransferase		M5005_Spy_0788	36.7895	95.181	149.677	131.753	91.7876	43.1211	83.5938	52.2254	-1.527	0.922432
SP5448_RS05415	1047353	1048399	1046	-	1.04746e+06	1048399	941.4	iron(III)-binding protein		M5005_Spy_0786	91.8998	102.514	37.0376	116.756	142.866	110.799	112.232	78.3494	1.27581	0.958789
SP5448_RS05420	1048393	1049181	788	-	1.04847e+06	1049181	709.2	TCS-5 response regulator yesN; regulates ptsA-D	tcs5R	M5005_Spy_0785	279.87	366.977	264.547	286.242	520.355	217.701	355.028	302.238	1.16506	0.971495
SP5448_RS05425	1049185	1050834	1649	-	1.04935e+06	1050834	1484.1	TCS-5 sensor kinase yesM; regulates ptsA-D (PDC domain)	tcs5S	M5005_Spy_0784	41.1071	53.7773	41.5901	46.7888	48.4933	68.3509	52.7262	33.5504	1.10836	0.971495
SP5448_RS05430	1050970	1051797	827	-	1.05105e+06	1051797	744.3	PTS system, Mannose/Fructose family IID component	ptsD	M5005_Spy_0783	7725.17	8446.15	7028.83	8550.09	7000.05	9040.58	12158.5	5871.56	1.07308	0.971495
SP5448_RS05435	1051794	1052603	809	-	1.05187e+06	1052603	728.1	PTS system, Mannose/Fructose family IIC component	ptsC	M5005_Spy_0782	409.411	425.201	523.119	399.719	311.648	615.58	505.588	437.636	1.0643	0.971495
SP5448_RS05440	1052620	1053111	491	-	1.05267e+06	1053111	441.9	PTS system, Mannose/Fructose family IIB component	ptsB	M5005_Spy_0781	276.208	242.242	206.464	299.201	290.615	286.226	183.28	138.629	-1.13949	0.971495
SP5448_RS05445	1053130	1053555	425	-	1.05317e+06	1053555	382.5	PTS system, Mannose/Fructose family IIA component	ptsA	M5005_Spy_0780	218.459	140.647	370.907	205.79	341.697	116.618	149.94	148.363	-1.23682	0.967663
SP5448_RS05450	1053762	1054781	1019	-	1.05386e+06	1054781	917.1	hypothetical membrane spanning protein		M5005_Spy_0779	703.512	659.149	653.862	795.088	746.68	906.939	1042.28	529.415	1.14714	0.971495
SP5448_RS05455	1054896	1055333	437	-	1.05494e+06	1055333	393.3	peptide methionine sulfoxide reductase	msrB	M5005_Spy_0778	126.065	128.088	71.6084	96.0496	188.454	146.54	94.12	26.1564	1.07932	0.971495
SP5448_RS05460	1055519	1056400	881	-	1.05561e+06	1056400	792.9	collagen-like surface protein	scl2	M5005_Spy_0777	4.94511	14.4099	64.8182	19.5146	18.8233	22.8645	7.33791	11.0069	-1.72719	0.953501
SP5448_RS05465	1056658	1058490	1832	-	1.05684e+06	1058490	1648.8	GTP-binding protein	lepA	M5005_Spy_0776	197.585	264.683	258.853	243.894	414.86	165.852	284.679	237.808	1.14319	0.971495
SP5448_RS05485	1060122	1060463	341	-	1.06016e+06	1060463	306.9	CRISPR1-associated protein Cas2	cas2	M5005_Spy_0771	1536.43	2381.71	2187.05	2697.26	2707.02	2511.94	2083.87	3175.89	1.19043	0.958789
SP5448_RS05490	1060460	1061329	869	-	1.06055e+06	1061329	782.1	CRISPR1-associated protein Cas1	cas1	M5005_Spy_0770	78.7656	105.288	59.0287	104.56	118.442	135.092	81.1241	41.3066	1.08147	0.971495
SP5448_RS05495	1061329	1065435	4106	-	1.06174e+06	1065435	3695.4	CRISPR1-associated protein Cas9	cas9	M5005_Spy_0769	32.103	28.5312	15.7331	28.0164	64.1974	35.2811	43.6468	31.007	1.66819	0.925547
SP5448_RS05500	1065915	1066547	632	-	1.06598e+06	1066547	568.8	hypothetical membrane spanning protein		M5005_Spy_0768	45.0667	58.7053	94.5807	80.9421	85.3154	98.0645	78.4219	126.305	1.3896	0.951931
SP5448_RS05505	1066547	1067311	764	-	1.06662e+06	1067311	687.6	4-nitrophenylphosphatase		M5005_Spy_0767	50.5859	84.0033	23.2389	47.8267	105.648	38.1387	89.1538	18.9467	1.22481	0.971495
SP5448_RS05515	1068073	1069203	1130	-	1068186	1069203	1017	coproporphyrinogen oxidase	hemN	M5005_Spy_0765	27.6514	42.244	9.45204	35.1964	27.6099	87.5143	54.0176	66.7447	2.05936	0.661972
SP5448_RS05520	1069266	1069907	641	-	1.06933e+06	1069907	576.9	hypothetical protein		M5005_Spy_0764	46.9644	62.3482	34.8602	46.9918	66.9067	33.6908	36.2487	0	-1.39693	0.958789
SP5448_RS05555	1076826	1079243	2417	+	1076826	1.079e+06	2175.3	hyaluronate lyase precursor	hylA	M5005_Spy_0757	1660.22	2232.58	2386.94	1912.47	2016.92	2960.03	2206.2	2794.2	1.21791	0.951931
SP5448_RS05560	1079917	1081680	1763	-	1.08009e+06	1081680	1586.7	dihydrolipoamide dehydrogenase	acoL	M5005_Spy_0755	25.3957	21.5495	36.0576	17.9524	30.4311	29.5891	18.5934	42.8699	1.20334	0.971495
SP5448_RS05570	1082007	1083416	1409	-	1.08215e+06	1083416	1268.1	dihydrolipoamide acetyltransferase component of pyruvate dehydrogenase complex	acoC	M5005_Spy_0753	22.3423	22.309	33.4469	31.1196	33.2474	35.5747	32.6822	36.1732	1.26058	0.971495
SP5448_RS05575	1083601	1084599	998	-	1.0837e+06	1084599	898.2	pyruvate dehydrogenase E1 component beta subunit	acoB	M5005_Spy_0752	11.154	22.5808	26.0514	19.3215	14.0232	2.72542	10.9897	0	-2.85193	0.856983
SP5448_RS05580	1084658	1085626	968	-	1.08475e+06	1085626	871.2	pyruvate dehydrogenase E1 component alpha subunit	acoA	M5005_Spy_0751	7.98505	5.42015	27.2944	19.0673	0.967885	19.9868	14.0827	0	-1.7058	0.971495
SP5448_RS05585	1085911	1087818	1907	-	1.0861e+06	1087818	1716.3	ABC transporter ATP-binding protein		M5005_Spy_0750	28.8041	24.9827	47.1404	29.2079	20.1188	27.3655	38.0022	35.0053	-1.08003	0.971495
SP5448_RS05595	1088220	1089005	785	-	1.0883e+06	1089005	706.5	acetyl esterase	estA	M5005_Spy_0748	54.2193	107.45	90.3904	88.9507	173.75	41.0459	102.214	15.0421	-1.02698	0.991982
SP5448_RS05600	1089138	1090799	1661	-	1.0893e+06	1090799	1494.9	Zn-dependent hydrolase		M5005_Spy_0747	18.9279	24.4187	27.0223	22.7336	39.6591	13.8161	25.8765	29.4283	1.16839	0.971495
SP5448_RS05605	1091003	1091761	758	-	1.09108e+06	1091761	682.2	ABC transporter ATP-binding protein		M5005_Spy_0746	65.9114	84.5446	107.882	85.9042	77.4374	44.4354	51.1717	89.4038	-1.31166	0.954994
SP5448_RS05610	1091758	1092627	869	-	1.09184e+06	1092627	782.1	ABC transporter permease protein		M5005_Spy_0745	79.1329	108.583	67.4922	73.7994	54.8239	67.2361	55.0396	40.7002	-1.5106	0.91853
SP5448_RS05615	1092804	1092983	179	-	1.09282e+06	1092983	161.1				49.4627	21.231	173.774	104.421	83.223	15.179	50.5422	0.0163567	-2.34215	0.661972
SP5448_RS05620	1092973	1093971	998	-	1.09307e+06	1093971	898.2	ABC transporter substrate-binding protein		M5005_Spy_0743	31.1678	32.2005	38.021	28.3515	51.5396	16.6635	53.0886	94.5831	1.66389	0.939784
SP5448_RS05625	1094325	1095977	1652	+	1094325	1.09581e+06	1486.8	fibronectin-binding protein	fbp	M5005_Spy_0740	19.1764	15.8799	13.8098	6.0223	9.35424	15.1426	13.8382	0	-1.43181	0.971495
SP5448_RS05630	1096036	1097283	1247	-	1.09616e+06	1097283	1122.3	tetratricopeptide repeat family protein		M5005_Spy_0739	348.64	354.277	243.845	367.942	300.406	334.076	405.607	229.457	-1.03557	0.974855
SP5448_RS05635	1097273	1098454	1181	-	1.09739e+06	1098454	1062.9	hypothetical membrane spanning protein		M5005_Spy_0738	85.3217	100.355	122.806	104.203	82.3071	91.4699	97.1422	53.5889	-1.27173	0.958789
SP5448_RS05640	1098512	1098988	476	-	1.09856e+06	1098988	428.4	mutator mutT protein/7,8-dihydro-8-oxoguanine-triphosphatase		M5005_Spy_0737	42.0417	33.5903	38.8432	39.1692	43.0935	27.181	136.12	0	1.34333	0.971495
SP5448_RS05660	1102013	1103119	1106	-	1.10212e+06	1103119	995.4	glycine/D-amino acid oxidases family		M5005_Spy_0733	161.037	194.032	202.122	178.869	220.844	148.712	132.447	107.584	-1.20748	0.958789
SP5448_RS05665	1103159	1103947	788	-	1.10324e+06	1103947	709.2	NIF3-related protein		M5005_Spy_0732	901.362	1360.6	782.94	1484.91	1730.2	1037.68	1842.24	1131.19	1.26745	0.950485
SP5448_RS05680	1105348	1106031	683	-	1.10542e+06	1106031	614.7	DNA replication protein	dnaD	M5005_Spy_0729	23.2299	24.5502	16.9112	47.3557	44.9852	58.0726	43.6991	38.5379	1.65372	0.922432
SP5448_RS05690	1106781	1108991	2210	-	1107002	1108991	1989	single-stranded-DNA-specific exonuclease	recJ	M5005_Spy_0727	39.4054	62.9819	72.6001	73.4904	50.3431	43.2209	78.069	46.0401	-1.14152	0.971495
SP5448_RS05710	1111324	1112562	1238	-	1.11145e+06	1112562	1114.2	GTP-binding protein	hflX	M5005_Spy_0723	851.395	915.76	559.045	924.879	906.451	824.604	1485.66	432.584	1.12249	0.971495
SP5448_RS05720	1113962	1114870	908	-	1.11405e+06	1114870	817.2	putative exfoliative toxin		M5005_Spy_0720	574.323	825.989	732.401	849.409	631.126	907.35	691.54	587.944	-1.05826	0.971495
SP5448_RS05730	1115837	1116823	986	-	1.11594e+06	1116823	887.4	rhodanese-related sulfurtransferases		M5005_Spy_0717	128.232	46.6556	102.528	117.827	109.892	67.5128	105.997	64.5671	-1.13585	0.971495
SP5448_RS05735	1117022	1117324	302	+	1117022	1.11729e+06	271.8	hypothetical protein		M5005_Spy_0716	4441.24	6504.1	7307.61	5333.89	5263.15	8208.84	6034.09	12049.9	1.33786	0.951931
SP5448_RS05765	1119761	1120783	1022	-	1.11986e+06	1120783	919.8	branched-chain amino acid aminotransferase	bcaT	M5005_Spy_0713	480.924	537.12	518.877	504.072	656.572	735.183	630.72	700.622	1.3342	0.856983
SP5448_RS05770	1120906	1123365	2459	-	1.12115e+06	1123365	2213.1	topoisomerase IV subunit A	parC	M5005_Spy_0712	223.553	296.524	358.362	322.322	443.481	332.168	398.369	341.998	1.26255	0.950485
SP5448_RS05785	1126239	1127507	1268	-	1.12637e+06	1127507	1141.2	dihydroorotase	pyrC	M5005_Spy_0709	1951.94	2792.45	3609.38	3144.94	3561.86	3773.44	3066.65	4159.43	1.26635	0.951931
SP5448_RS05790	1127639	1128292	653	-	1.1277e+06	1128292	587.7	uracil-DNA glycosylase	ung	M5005_Spy_0708	392.198	619.108	646.656	445.54	219.378	787.121	550.521	1122.64	1.27391	0.953501
SP5448_RS05795	1128425	1129075	650	-	1128490	1129075	585	cystine transport system permease protein		M5005_Spy_0707	38.2513	59.03	68.7189	18.0626	66.2055	51.5842	39.1521	68.3135	1.2238	0.971495
SP5448_RS05800	1129104	1129967	863	-	1.12919e+06	1129967	776.7	cystine-binding protein		M5005_Spy_0706	145.514	82.5634	105.688	119.312	83.4862	133.046	141.894	47.6056	-1.11587	0.971495
SP5448_RS05805	1130085	1131539	1454	-	1.13023e+06	1131539	1308.6	amidase family protein	amiC	M5005_Spy_0705	779.763	774.046	805.167	837.696	800.723	1342.67	1145.22	1097.51	1.37209	0.748757
SP5448_RS05810	1131736	1132365	629	-	1.1318e+06	1132365	566.1	orotate phosphoribosyltransferase	pyrE	M5005_Spy_0704	777.072	580.841	728.155	708.708	312.358	554.849	939.519	771.501	-1.08399	0.971495
SP5448_RS05815	1132423	1133115	692	-	1.13249e+06	1133115	622.8	orotidine 5'-phosphate decarboxylase	pyrF	M5005_Spy_0703	737.967	751.028	762.219	791.366	716.477	946.047	997.115	919.257	1.17627	0.956421
SP5448_RS05820	1133392	1133928	536	-	1.13345e+06	1133928	482.4	hypothetical protein		M5005_Spy_0702	46.496	66.5103	57.3335	86.175	97.799	0.961384	99.1974	52.0895	-1.02587	0.991982
SP5448_RS05825	1134150	1135055	905	+	1134150	1.13496e+06	814.5	transcriptional regulator, LysR family	cpsY	M5005_Spy_0701	23.1899	38.4406	41.5528	40.7376	39.7314	40.5823	19.3141	11.5949	-1.29399	0.971495
SP5448_RS05830	1135134	1135922	788	-	1.13521e+06	1135922	709.2	attenuator of transcription, LytR family regulator	cpsX	M5005_Spy_0700	552.873	352.293	421.492	417.687	650.964	409.007	421.967	320.191	1.03313	0.976484
SP5448_RS05845	1138084	1138524	440	-	1138128	1138524	396	arsenate reductase family protein	arsC	M5005_Spy_0697	4722.08	8172.09	7763.02	7074.16	8337.46	11116.6	7856.03	10732.6	1.37183	0.91853
SP5448_RS05855	1139831	1140514	683	-	1.1399e+06	1140514	614.7	ribose 5-phosphate isomerase	rpiA	M5005_Spy_0695	222.491	185.676	118.516	177.257	158.978	164.843	280.396	128.65	1.04109	0.976484
SP5448_RS05860	1140893	1142992	2099	+	1140893	1.14278e+06	1889.1	ATP-dependent protease ATP-binding subunit	clpL	M5005_Spy_0694	998.644	1092.58	1283.31	1181.59	806.887	884.688	1488.21	1013.58	-1.08651	0.971495
SP5448_RS05865	1143050	1143793	743	-	1.14312e+06	1143793	668.7	Vfr-Rgg/RopB peptide inhibitor of SpeB	vfr	M5005_Spy_0693	4557.28	6393.94	7428.32	5708.51	6528.32	10902.6	6636.26	11175.1	1.46306	0.87716
SP5448_RS05925	1154473	1155705	1232	-	1.1546e+06	1155705	1108.8	TCS-4 histidine kinase; saliva persistence	sptS	M5005_Spy_0681	2412.99	2489.85	1790.36	2074.02	1760.74	2864.77	2710.09	2314.71	1.10073	0.971495
SP5448_RS05930	1155714	1156382	668	-	1.15578e+06	1156382	601.2	TCS-4 response regulator; saliva persistence	sptR	M5005_Spy_0680	28.4983	16.0594	50.8736	47.8844	56.5233	25.6669	80.2354	86.8012	1.73901	0.87716
SP5448_RS05935	1156385	1157035	650	-	1156450	1157035	585	GTP pyrophosphokinase		M5005_Spy_0679	79.061	46.8456	112.574	74.7368	172.775	34.3775	100.033	89.2905	1.26582	0.971495
SP5448_RS05940	1157255	1159267	2012	+	1157255	1.15907e+06	1810.8	5'-nucleotidase;putative virulence factor	S5nA	M5005_Spy_0678	2457.6	2693.32	2718.86	2818.77	3666.02	2096.3	3417.84	2032.94	1.04908	0.971495
SP5448_RS05945	1159349	1159759	410	-	1159390	1159759	369	peptide deformylase	fms	M5005_Spy_0677	1534.28	1387.82	1435.42	1623.05	1915.53	849.548	1898.11	1628.86	1.05208	0.971495
SP5448_RS05955	1160651	1162528	1877	-	1.16084e+06	1162528	1689.3	ABC transporter ATP-binding protein uup		M5005_Spy_0674	24.1591	31.6214	12.1544	28.1523	13.3773	45.9222	41.1802	9.98308	1.14961	0.971495
SP5448_RS05965	1163858	1164706	848	-	1.16394e+06	1164706	763.2	degV family protein		M5005_Spy_0672	49.7735	5.41376	67.5063	33.1455	35.1342	30.7148	37.7306	0.0552425	-1.50373	0.956421
SP5448_RS05980	1165989	1167008	1019	+	1165989	1.16691e+06	917.1	IgG-degrading protease	mac/ideS	M5005_Spy_0668	779.872	839.222	987.804	608.579	841.244	691.513	840.095	511.992	-1.11461	0.971495
SP5448_RS05985	1167183	1167392	209	+	1167183	1.16737e+06	188.1	exotoxin type C precursor		M5005_Spy_0667	220.836	259.78	132.244	240.602	249.414	288.582	238.263	301.162	1.26241	0.951931
SP5448_RS05990	1167689	1167907	218	+	1167689	1.16789e+06	196.2	transposase		M5005_Spy_0665	285.157	289.239	136.454	225.283	277.636	171.723	185.878	204.788	-1.11441	0.971495
SP5448_RS06005	1169515	1171461	1946	-	1.16971e+06	1171461	1751.4	PTS system, Fructose-specific IIABC	fruA	M5005_Spy_0662	341.629	267.28	438.552	444.766	404.543	719.382	527.522	562.918	1.48393	0.661972
SP5448_RS06015	1172366	1173079	713	-	1.17244e+06	1173079	641.7	fructose repressor	fruR	M5005_Spy_0660	52.6644	73.0608	39.1585	61.9161	40.6039	69.5129	94.2456	116.096	1.41296	0.953501
SP5448_RS06020	1173335	1174258	923	-	1.17343e+06	1174258	830.7	2-dehydropantoate 2-reductase	apbA	M5005_Spy_0659	170.38	194.183	100.441	199.335	180.886	305.283	316.043	196.417	1.50319	0.755982
SP5448_RS06025	1174271	1175329	1058	-	1.17438e+06	1175329	952.2	regulatory protein		M5005_Spy_0658	1259.16	1390.8	1556.67	1611.44	1681.22	1581.27	1331.28	1037.25	-1.03322	0.971495
SP5448_RS06045	1177953	1178474	521	-	1.17801e+06	1178474	468.9	transcriptional regulator, TetR family		M5005_Spy_0654	2288.58	3092.44	2334.52	3588.31	4187.08	2572.98	3413.03	2226.19	1.09691	0.971495
SP5448_RS06050	1178610	1179485	875	+	1178610	1.1794e+06	787.5	cobalt-zinc-cadmium resistance protein	czcD	M5005_Spy_0653	216.942	143.642	179.138	194.476	238.565	195.724	170.444	286.645	1.21408	0.958789
SP5448_RS06055	1179665	1180066	401	-	1.17971e+06	1180066	360.9	Heme-oxygenase cytosolic protein	hupZ	M5005_Spy_0652	23.598	34.5793	104.556	57.0091	51.168	62.0325	71.8455	0	-1.1875	0.971495
SP5448_RS06060	1180086	1183112	3026	-	1.18039e+06	1183112	2723.4	Heme-utilization cell surface protein	hupY	M5005_Spy_0651	289.426	397.538	392.119	469.648	547.456	303.007	490.424	394.163	1.1203	0.971495
SP5448_RS06075	1184671	1186404	1733	-	1.18484e+06	1186404	1559.7	glycerophosphoryl diester phosphodiesterase		M5005_Spy_0647	1244.44	1383.45	1526.25	1585.26	1785.03	1124.4	1450.35	1517.47	1.02402	0.976484
SP5448_RS06080	1186658	1187878	1220	-	1186780	1187878	1098	ABC transporter permease protein		M5005_Spy_0646	263.257	423.684	245.786	334.716	136.313	123.411	171.678	231.271	-1.91262	0.165438
SP5448_RS06085	1187890	1188576	686	-	1.18796e+06	1188576	617.4	ABC transporter ATP-binding protein		M5005_Spy_0645	54.528	10.5847	17.4817	64.9249	50.5332	30.687	47.4602	46.709	1.18892	0.971495
SP5448_RS06090	1188600	1189871	1271	-	1.18873e+06	1189871	1143.9	periplasmic component of efflux system		M5005_Spy_0644	2033.69	2472.57	1331.14	2379.99	3342.51	2871.85	2941.51	2202.48	1.38223	0.856983
SP5448_RS06095	1190078	1193254	3176	-	1.1904e+06	1193254	2858.4	carbamoyl-phosphate synthase large chain	carB	M5005_Spy_0643	1717.49	1747.49	1711.62	1722.15	2031.97	1321.14	2020.56	1379.72	-1.02152	0.981127
SP5448_RS06100	1193480	1194562	1082	-	1.19359e+06	1194562	973.8	carbamoyl-phosphate synthase small chain	carA	M5005_Spy_0642	23.2063	46.2828	75.6804	40.4812	22.8167	49.1836	32.2551	64.1205	-1.1026	0.971495
SP5448_RS06105	1194606	1195541	935	-	1.1947e+06	1195541	841.5	aspartate carbamoyltransferase	pyrB	M5005_Spy_0641	41.4847	37.727	61.225	43.8395	10.2209	34.771	62.0955	54.7618	-1.13857	0.971495
SP5448_RS06110	1195602	1196861	1259	-	1.19573e+06	1196861	1133.1	uracil permease	pyrP	M5005_Spy_0640	298.071	294.692	244.274	284.455	424.159	251.372	309.315	279.511	1.12739	0.971495
SP5448_RS06120	1197794	1198684	890	-	1197883	1198684	801	ribosomal large subunit pseudouridine synthase D		M5005_Spy_0638	48.2668	44.2138	110.956	91.4806	65.2681	66.8471	71.9528	24.7913	-1.28864	0.967663
SP5448_RS06150	1201578	1202771	1193	-	1.2017e+06	1202771	1073.7	capsule biosynthesis protein	capA	M5005_Spy_0632	103.964	117.526	171.008	147.723	153.77	98.8352	139.045	108.495	-1.08013	0.971495
SP5448_RS06155	1202908	1204122	1214	-	1.20303e+06	1204122	1092.6	thiamine biosynthesis protein	thiI	M5005_Spy_0631	814.589	1317.12	820.628	1417.55	1529.85	884.192	1313.77	960.895	1.07296	0.971495
SP5448_RS06160	1204134	1205276	1142	-	1.20425e+06	1205276	1027.8	cysteine desulfhydrase	nifS1	M5005_Spy_0630	3321.22	3935.93	6214.55	5395.88	5609.19	4141.61	4242.41	4673.28	-1.01077	0.994135
SP5448_RS06170	1205981	1207249	1268	+	1205981	1.20712e+06	1141.2	folylpolyglutamate synthase/dihydrofolate synthase	folC.2	M5005_Spy_0628	34.0305	90.1815	43.8531	61.5126	80.7607	23.0903	63.212	50.9095	-1.05324	0.976484
SP5448_RS06175	1207337	1208689	1352	-	1.20747e+06	1208689	1216.8	glutathione reductase	gor	M5005_Spy_0627	159.213	155.193	146.462	223.946	184.264	149.615	278.752	175.429	1.15076	0.971495
SP5448_RS06180	1208910	1209251	341	-	1.20894e+06	1209251	306.9	hypothetical cytosolic protein		M5005_Spy_0626	48.4942	33.7948	42.5869	65.3915	0	19.0954	0	32.0089	-3.72312	0.218096
SP5448_RS06185	1209312	1210478	1166	-	1.20943e+06	1210478	1049.4	chorismate synthase	aroF	M5005_Spy_0625	312.562	654.965	679.302	481.956	407.107	775.846	434.296	746.677	1.11046	0.971495
SP5448_RS06195	1211255	1212418	1163	-	1.21137e+06	1212418	1046.7	methyltransferase		M5005_Spy_0623	644.238	640.371	603.394	761.81	1078.66	827.069	1054.41	676.935	1.37258	0.794486
SP5448_RS06230	1217780	1218268	488	-	1.21783e+06	1218268	439.2	pore forming protein	ebsA	M5005_Spy_0615	10.4635	9.69551	25.9187	24.0948	10.2715	0	11.0394	48.9575	1.00137	0.999665
SP5448_RS06235	1218309	1219532	1223	-	1.21843e+06	1219532	1100.7	peptidase T	pepT	M5005_Spy_0614	392.921	433.983	357.337	363.236	462.787	658.98	514.881	350.327	1.28401	0.950485
SP5448_RS06250	1222382	1222723	341	-	1.22242e+06	1222723	306.9	Group A Carbohydrate; Membrane protein	gacJ	M5005_Spy_0611	2451.5	1440.81	1217.71	1699.36	4780.45	5641.26	6243.93	3839.69	3.01134	0.159311
SP5448_RS06255	1222725	1223420	695	-	1.22279e+06	1223420	625.5	Group A Carbohydrate; glycosyltransferase	gacI	M5005_Spy_0610	153.483	272.48	244.41	159.326	429.286	608.829	648.559	744.357	2.93002	0.0119669
SP5448_RS06260	1223599	1226073	2474	-	1.22385e+06	1226073	2226.6	Group A Carbohydrate; phosphoglycerol transferase	gacH	M5005_Spy_0609	2444.23	2776.81	5260.65	5194.64	31509.9	7524.54	9428.71	16670.1	4.15488	0.0452511
SP5448_RS06295	1233050	1233904	854	-	1.23314e+06	1233904	768.6	Group A Carbohydrate; dTDP-4-dehydrorhamnose reductase	gacA	M5005_Spy_0602	7.18935	5.4443	24.2456	6.10598	13.2713	1.36793	1.02852	0	-2.74354	0.958789
SP5448_RS06300	1234042	1234380	338	-	1.23408e+06	1234380	304.2	hypothetical cytosolic protein		M5005_Spy_0601	262.484	291.884	254.186	260.146	411.354	468.595	636.158	86.0684	1.49918	0.87716
SP5448_RS06315	1237679	1238041	362	+	1237679	1.238e+06	325.8	large-conductance mechanosensitive channel	mscL	M5005_Spy_0598	236.428	100.938	173.406	221.287	155.031	121.902	267.486	85.0209	-1.16303	0.971495
SP5448_RS06325	1238486	1239298	812	-	1.23857e+06	1239298	730.8	arginine-binding protein		M5005_Spy_0596	47.3648	86.0183	57.2878	97.7874	57.4032	114.02	136.599	38.1342	1.20003	0.971495
SP5448_RS06340	1246433	1247350	917	+	1246433	1.24726e+06	825.3	neutral zinc metallopeptidase family		M5005_Spy_0593	28.8124	31.7753	81.4307	30.1406	47.05	93.0271	40.9708	77.8036	1.50356	0.951931
SP5448_RS06345	1247452	1248120	668	-	1.24752e+06	1248120	601.2	ABC transporter ATP-binding;Hrt-like Heme efflux system	hrtB	M5005_Spy_0592	259.755	167.186	337.246	313.333	291.032	418.595	402.957	265.155	1.27862	0.950485
SP5448_RS06350	1248130	1249206	1076	-	1.24824e+06	1249206	968.4	ABC transporter permease;Hrt-like Heme efflux system	hrtA	M5005_Spy_0591	398.28	498.758	381.949	416.207	375.723	395.053	411.023	453.316	-1.03674	0.971495
SP5448_RS06385	1254853	1256124	1271	-	1.25498e+06	1256124	1143.9	UDP-N-acetylglucosamine 1-carboxyvinyltransferase	murA	M5005_Spy_0584	23.8098	29.8913	16.2172	13.1581	15.3695	9.14061	18.9815	8.73518	-1.59068	0.958789
SP5448_RS06440	1264549	1266507	1958	-	1.26474e+06	1266507	1762.2	NAD-dependent DNA ligase	lig	M5005_Spy_0573	8.78056	19.3794	40.0269	14.6422	28.0643	7.22542	39.8834	32.4426	1.29925	0.971495
SP5448_RS06445	1266701	1267201	500	-	1266751	1267201	450	hypothetical membrane spanning protein		M5005_Spy_0572	917.987	930.073	904.232	891.906	760.96	1813.02	992.284	1000.34	1.25312	0.951931
SP5448_RS06450	1267479	1270211	2732	-	1.26775e+06	1270211	2458.8	endonuclease/exonuclease/phosphatase family protein		M5005_Spy_0571	223.743	274.159	206.038	252.16	357.708	261.715	307.926	167.222	1.14483	0.971495
SP5448_RS06470	1273979	1274662	683	-	1.27405e+06	1274662	614.7	streptolysin S biosynthesis protein	sagF	M5005_Spy_0567	4670.84	3715.55	6501.53	5241.7	9343.68	5379.77	5522.78	5039.37	1.25614	0.967663
SP5448_RS06475	1274659	1275330	671	-	1.27473e+06	1275330	603.9	streptolysin S putative self-immunity protein	sagE	M5005_Spy_0566	547.626	417.422	592.028	388.305	673.292	303.833	476.974	363.315	-1.07041	0.971495
SP5448_RS06480	1275305	1276663	1358	-	1.27544e+06	1276663	1222.2	streptolysin S biosynthesis protein	sagD	M5005_Spy_0565	1133.7	939.368	727.28	1138.15	1066.41	915.559	1226.61	768.115	1.0097	0.994067
SP5448_RS06485	1276683	1277741	1058	-	1.27679e+06	1277741	952.2	streptolysin S biosynthesis protein	sagC	M5005_Spy_0564	131.316	230.863	78.3159	179.974	277.891	143.622	207.651	122.826	1.21197	0.971495
SP5448_RS06490	1277738	1278688	950	-	1277833	1278688	855	streptolysin S biosynthesis protein	sagB	M5005_Spy_0563	79.4403	64.0059	89.3026	91.9407	75.4461	90.8651	107.548	73.3257	1.06928	0.971495
SP5448_RS06495	1278910	1279071	161	-	1.27893e+06	1279071	144.9	streptolysin S precursor	sagA	M5005_Spy_0562	26.187	60.2301	64.0127	157.995	136.754	27.6418	103.875	0	-1.14967	0.971495
SP5448_RS06500	1279936	1286115	6179	-	1.28055e+06	1286115	5561.1	putative extracellular matrix binding protein	epf	M5005_Spy_0561	553.605	571.346	601.517	571.816	678.475	521.917	753.434	437.996	1.0407	0.971495
SP5448_RS06505	1286587	1287474	887	+	1286587	1.28739e+06	798.3	transcriptional regulator		M5005_Spy_0560	218.912	196.466	162.243	212.363	246.322	188.069	269.712	49.6976	-1.048	0.971495
SP5448_RS06525	1291439	1291897	458	+	1291439	1.29185e+06	412.2	hypothetical cytosolic protein		M5005_Spy_0555	105.249	200.27	50.0675	83.1817	151.583	89.7022	190.656	142.378	1.30893	0.956421
SP5448_RS06540	1296074	1296643	569	-	1.29613e+06	1296643	512.1	DNA gyrase related protein		M5005_Spy_0552	578.119	630.975	591.045	761.385	1379.11	536.296	881.422	392.137	1.24495	0.958789
SP5448_RS06555	1298108	1299370	1262	-	1.29823e+06	1299370	1135.8	chloride channel protein		M5005_Spy_0550	1068.33	1033.5	960.966	1175.34	1037.4	1224.37	1322.29	1295.94	1.15145	0.958789
SP5448_RS06560	1299363	1299647	284	-	1.29939e+06	1299647	255.6	chorismate mutase		M5005_Spy_0549	191.743	234.063	70.9282	233.135	105.155	184.815	182.403	0	-1.54511	0.87716
SP5448_RS06580	1302079	1303278	1199	-	1.3022e+06	1303278	1079.1	galactosamine-6-phosphate deaminase (isomerizing)	agaS	M5005_Spy_0545	277.167	301.977	248.059	279.081	380.977	496.353	376.445	322.762	1.42508	0.736168
SP5448_RS06585	1303297	1304019	722	-	1.30337e+06	1304019	649.8	transcriptional regulator, GntR family		M5005_Spy_0544	460.67	499.795	409.867	550.079	365.357	282.371	536.194	465.861	-1.16404	0.966369
SP5448_RS06590	1304167	1305714	1547	-	1.30432e+06	1305714	1392.3	high-affinity zinc uptake system protein znuA precursor	adcA	M5005_Spy_0543	21.5908	14.9591	37.7914	22.3781	62.7737	47.6027	41.8794	15.1105	1.73043	0.925547
SP5448_RS06595	1305866	1307263	1397	-	1.30601e+06	1307263	1257.3	dipeptidase	pepD	M5005_Spy_0542	253.246	313.869	241.832	304.612	251.699	227.454	309.007	245.428	-1.07737	0.971495
SP5448_RS06600	1307396	1308307	911	-	1.30749e+06	1308307	819.9	hypothetical cytosolic protein		M5005_Spy_0541	58.3128	46.9999	74.8193	59.3926	94.0512	93.8455	69.5742	39.9036	1.24152	0.971495
SP5448_RS06605	1308304	1309281	977	-	1.3084e+06	1309281	879.3	transporter		M5005_Spy_0540	673.436	1065.41	563.826	984.094	1169.51	686.813	915.863	842.214	1.09968	0.971495
SP5448_RS06620	1311949	1313142	1193	-	1.31207e+06	1313142	1073.7	aspartate aminotransferase	aspC	M5005_Spy_0537	393.64	436.218	346.768	443.639	441.048	412.854	457.03	335.419	1.0161	0.991982
SP5448_RS06625	1313477	1315936	2459	-	1.31372e+06	1315936	2213.1	ATP-dependent helicase	dinG	M5005_Spy_0536	73.925	82.2989	45.3216	85.9567	70.1065	78.946	86.09	71.6115	1.06696	0.971495
SP5448_RS06630	1316236	1316850	614	-	1.3163e+06	1316850	552.6	(R,R)-butanediol dehydrogenase/acetoin dehydrogenase		M5005_Spy_0534	25.2205	31.205	36.3168	44.633	63.5544	55.7722	23.5373	36.0116	1.30209	0.971495
SP5448_RS06635	1317081	1317716	635	+	1317081	1.31765e+06	571.5	hydroxyacylglutathione hydrolase		M5005_Spy_0533	29.9609	7.15595	36.665	45.739	32.9026	57.9853	74.3628	77.535	2.03132	0.661972
SP5448_RS06650	1319659	1320672	1013	-	1.31976e+06	1320672	911.7	bacterial peptide chain release factor 2	prfB	M5005_Spy_0530	13.1797	20.6713	25.6657	22.1048	39.5852	18.9602	31.585	0	1.10425	0.971495
SP5448_RS06655	1320826	1321950	1124	-	1.32094e+06	1321950	1011.6	iron-sulfur cluster-binding protein		M5005_Spy_0529	319.386	493.533	280.99	488.211	458.349	446.531	312.832	419.985	1.03513	0.974855
SP5448_RS06660	1322642	1323292	650	-	1322707	1323292	585	beta-phosphoglucomutase/glucose-1-phosphate phosphodismutase		M5005_Spy_0528	277.11	469.105	168.788	418.367	542.761	234.733	360.387	260.318	1.04862	0.971495
SP5448_RS06665	1323588	1324223	635	-	1.32365e+06	1324223	571.5	4-hydroxy-2-oxoglutarate aldolase/2-dehydro-3-deoxyphosphogluconate aldolase	kgdA	M5005_Spy_0527	49.0588	67.6864	17.7792	61.4526	61.7754	11.1397	66.8288	31.9436	-1.14148	0.971495
SP5448_RS06670	1324228	1325229	1001	-	1.32433e+06	1325229	900.9	2-dehydro-3-deoxygluconokinase		M5005_Spy_0526	8406.94	6150.86	6595.92	7204.4	7803.42	8788.07	7632.56	4245.96	1.00395	0.996209
SP5448_RS06675	1325258	1325899	641	-	1.32532e+06	1325899	576.9	galactose-6-phosphate isomerase LacB subunit		M5005_Spy_0525	1325.74	1660.06	1701.21	1857.5	2412.22	918.642	1730.97	1262.13	-1.03487	0.974855
SP5448_RS06680	1325924	1326718	794	-	1.326e+06	1326718	714.6	gluconate 5-dehydrogenase	idnO	M5005_Spy_0524	1052.14	811.185	672.654	721.033	686.754	1121.11	1127.75	612.769	1.08946	0.971495
SP5448_RS06685	1327054	1327491	437	+	1327054	1.32745e+06	393.3	hypothetical protein		M5005_Spy_0523	33.553	47.1672	41.4857	103.232	96.9072	99.5872	125.851	155.116	2.11793	0.398299
SP5448_RS06690	1327491	1328690	1199	+	1327491	1.32857e+06	1079.1	unsaturated glucuronyl hydrolase		M5005_Spy_0522	60.2615	62.4763	135.316	81.4719	47.1191	58.3788	69.006	79.2791	-1.33786	0.954994
SP5448_RS06695	1328726	1329214	488	+	1328726	1.32917e+06	439.2	PTS system, N-acetylgalactosamine-specific IIB	agaV	M5005_Spy_0521	241.332	193.238	187.478	326.389	447.913	116.73	254.387	230.388	1.10647	0.971495
SP5448_RS06700	1329233	1330015	782	+	1329233	1.32994e+06	703.8	PTS system, N-acetylgalactosamine-specific IIC	agaS	M5005_Spy_0520	67.5128	63.4393	37.7401	56.4903	57.2092	35.5835	22.704	48.0437	-1.37692	0.953501
SP5448_RS06705	1330002	1330823	821	+	1330002	1.33074e+06	738.9	PTS system, N-acetylgalactosamine-specific IID	agaD	M5005_Spy_0519	247.808	307.549	237.252	288.149	368.26	146.072	493.676	293.855	1.20458	0.967663
SP5448_RS06710	1330910	1332817	1907	+	1330910	1.33263e+06	1716.3	oligohyaluronate lyase		M5005_Spy_0518	141.765	169.253	100.84	197.675	306.867	174.609	226.662	244.816	1.56341	0.661972
SP5448_RS06715	1332881	1333876	995	+	1332881	1.33378e+06	895.5	transcriptional regulator, LacI family	regR	M5005_Spy_0517	58.1804	80.6263	74.953	82.4389	127.072	29.9671	107.957	114.878	1.2825	0.967663
SP5448_RS06725	1336872	1337258	386	-	1.33691e+06	1337258	347.4	hypothetical cytosolic protein		M5005_Spy_0515	37.3263	28.6565	35.3618	30.9472	20.5101	29.2482	20.146	0	-1.89247	0.87716
SP5448_RS06730	1337340	1338641	1301	+	1337340	1.33851e+06	1170.9	dGTP triphosphohydrolase		M5005_Spy_0514	620.984	844.265	778.264	791.692	1090.7	670.422	883.55	670.674	1.0923	0.971495
SP5448_RS06740	1339097	1339906	809	+	1339097	1.33983e+06	728.1	hydrolase, HAD superfamily		M5005_Spy_0512	10.5388	52.1729	52.6362	28.2	25.2468	20.7302	21.3672	0	-2.13156	0.856983
SP5448_RS06770	1346446	1349208	2762	-	1.34672e+06	1349208	2485.8	phosphoenolpyruvate carboxylase	ppc	M5005_Spy_0505	215.351	206.582	197.389	220.185	253.19	206.684	248.865	197.593	1.0796	0.971495
SP5448_RS06775	1349403	1351202	1799	+	1349403	1.35102e+06	1619.1	oligoendopeptidase F	pepF	M5005_Spy_0504	996.023	811.765	816.895	828.717	846.971	689.638	1239.65	519.234	-1.04792	0.971495
SP5448_RS06780	1351195	1351674	479	+	1351195	1.35163e+06	431.1	glutathione peroxidase		M5005_Spy_0503	77.8234	73.0924	39.6696	51.6011	76.5092	10.5623	86.1118	215.958	1.60678	0.951931
SP5448_RS06785	1351720	1352106	386	-	1.35176e+06	1352106	347.4	hypothetical protein		M5005_Spy_0502	129.318	232.893	61.0449	140.416	96.8467	415.178	185.077	0	1.23671	0.971495
SP5448_RS06790	1352090	1352593	503	-	1.35214e+06	1352593	452.7	integral membrane protein		M5005_Spy_0501	142.772	127.405	88.1033	136.16	144.262	72.7364	153.482	52.5267	-1.16887	0.971495
SP5448_RS06805	1354689	1355168	479	+	1354689	1.35512e+06	431.1	transcriptional regulator		M5005_Spy_0498	97.0531	51.4422	75.3051	67.9702	107.579	68.3614	131.246	0	1.05283	0.976484
SP5448_RS06810	1355509	1356132	623	+	1355509	1.35607e+06	560.7	phosphoglycerate mutase		M5005_Spy_0497	1363.41	1325.14	1815.78	1271.82	1688.92	1345.33	1613.13	1090.38	-1.00669	0.994135
SP5448_RS06815	1356240	1357142	902	-	1.35633e+06	1357142	811.8	hydrolase, HAD superfamily		M5005_Spy_0496	30.0705	33.2386	42.8985	25.0328	74.2675	51.1563	43.7295	29.4992	1.51365	0.951931
SP5448_RS06830	1359182	1359394	212	-	1.3592e+06	1359394	190.8	hypothetical cytosolic protein		M5005_Spy_0493	457.753	752.458	703.817	527.013	236.562	1096.2	638.12	1183.51	1.29224	0.953501
SP5448_RS06835	1359604	1360890	1286	-	1.35973e+06	1360890	1157.4	peptidase family U32		M5005_Spy_0491	52.7286	53.9125	158.751	87.3165	86.1508	106.368	60.5423	80.2495	-1.0582	0.974855
SP5448_RS06855	1362970	1363377	407	-	1.36301e+06	1363377	366.3	hypothetical protein		M5005_Spy_0486	270.168	309.18	303.756	431.862	141.889	105.712	308.827	258.881	-1.61284	0.533299
SP5448_RS06875	1365808	1366245	437	-	1.36585e+06	1366245	393.3	zinc metalloprotease		M5005_Spy_0482	94.5488	35.3754	153.615	73.1092	152.757	69.3573	97.4432	223.723	1.52329	0.937237
SP5448_RS06880	1366232	1368364	2132	-	1.36645e+06	1368364	1918.8	hypothetical membrane associated protein		M5005_Spy_0481	555.094	844.487	1271.19	765.196	986.237	1333.08	757.109	1180.06	1.2388	0.951931
SP5448_RS06885	1368598	1368753	155	+	1368598	1.36874e+06	139.5	hypothetical membrane spanning protein		M5005_Spy_0479	438.762	190.273	583.681	326.125	225.822	430.545	465.566	837.876	1.27356	0.958789
SP5448_RS06890	1368901	1369803	902	+	1368901	1.36971e+06	811.8	hyp. 8-TM membrane protein; subcut. fitness gene A	scfA	M5005_Spy_0478	1619.24	2358.64	1876.68	2253.38	2451.24	2385.7	2297.65	2086.4	1.13728	0.971495
SP5448_RS06895	1369803	1370618	815	+	1369803	1.37054e+06	733.5	hyp. 2-TM membrane protein; subcut. fitness gene B	scfB	M5005_Spy_0477	352.98	654.459	670.036	563.757	601.248	700.385	540.938	654.402	1.11411	0.971495
SP5448_RS06900	1370717	1372141	1424	-	1.37086e+06	1372141	1281.6	6-phospho-beta-glucosidase	bglA	M5005_Spy_0476	610.535	679.163	964.349	870.968	1160.58	958.131	870.592	1268.88	1.36261	0.815607
SP5448_RS06905	1372160	1374022	1862	-	1.37235e+06	1374022	1675.8	PTS system, b-Glucoside-specific IIABC		M5005_Spy_0475	38.2916	41.4616	67.4507	46.5862	43.1976	57.2362	46.9714	80.03	1.17362	0.971495
SP5448_RS06910	1374024	1374866	842	-	1.37411e+06	1374866	757.8	transcription antiterminator, BglG family	licT	M5005_Spy_0474	75.0288	114.708	137.533	112.037	140.008	101.035	163.709	72.7164	1.08687	0.971495
SP5448_RS06915	1375194	1376561	1367	+	1375194	1.37642e+06	1230.3	multidrug resistance protein B		M5005_Spy_0473	1351.52	1177.75	1469.58	1902.18	2091.16	1132.53	1690.35	1605.84	1.10487	0.971495
SP5448_RS06920	1376615	1378165	1550	-	1376770	1378165	1395	cell division protein	ftsY	M5005_Spy_0472	338.025	471.103	435.36	622.282	468.709	572.612	455.6	623.623	1.13594	0.971495
SP5448_RS06930	1378993	1379790	797	-	1.37907e+06	1379790	717.3	hydrolase, HAD superfamily		M5005_Spy_0470	111.688	120.259	91.1638	215.023	140.419	117.261	202.723	130.427	1.09793	0.971495
SP5448_RS06940	1380418	1381131	713	+	1380418	1.38106e+06	641.7	transposase		M5005_Spy_0467	446.754	638.181	605.375	658.241	887.619	587.517	562.579	733.794	1.18009	0.958789
SP5448_RS06945	1381584	1382483	899	-	1.38167e+06	1382483	809.1	hypothetical protein		M5005_Spy_0466	172.291	183.631	164.976	128.252	184.829	206.002	271.798	195.498	1.32193	0.950485
SP5448_RS06950	1382603	1382803	200	-	1382623	1382803	180	hypothetical protein		M5005_Spy_0465	546.645	919.667	459.204	616.781	792.862	569.291	586.156	404.278	-1.08064	0.971495
SP5448_RS06955	1382816	1383784	968	-	1.38291e+06	1383784	871.2	microcin C7 self-immunity protein	mccF	M5005_Spy_0464	94.4837	56.4277	200.352	96.3529	82.5606	90.4004	79.2214	86.045	-1.32342	0.956421
SP5448_RS06960	1383760	1385007	1247	-	1.38388e+06	1385007	1122.3	hypothetical cytosolic protein		M5005_Spy_0463	4841.89	5367.64	6090.09	5433.58	6009.13	4748.12	6938.49	3384.68	-1.03097	0.984605
SP5448_RS06965	1385021	1385845	824	-	1.3851e+06	1385845	741.6	hypothetical protein		M5005_Spy_0462	6630.82	7832.37	8848.71	7934.76	8817.67	6604.32	9532.63	6301.87	1.00031	0.999665
SP5448_RS06970	1385869	1386207	338	-	1.3859e+06	1386207	304.2	hypothetical cytosolic protein		M5005_Spy_0461	127.647	66.8035	178.928	193.619	295.072	135.963	146.219	431.867	1.77976	0.661972
SP5448_RS06975	1386624	1386938	314	-	1.38666e+06	1386938	282.6	hypothetical protein		M5005_Spy_0460	23.4228	15.8141	18.6487	38.3418	18.7979	11.1892	37.745	9.10058	-1.25243	0.971495
SP5448_RS06985	1387561	1387833	272	-	1.38759e+06	1387833	244.8	hypothetical cytosolic protein		M5005_Spy_0458	307.252	590.909	504.624	563.698	800.165	186.521	485.334	297.952	-1.11102	0.971495
SP5448_RS06990	1387852	1388157	305	-	1.38788e+06	1388157	274.5	plasmid stabilization system protein		M5005_Spy_0457	175.172	130.601	364.522	323.244	165.726	134.585	96.4655	70.8636	-2.12458	0.218096
SP5448_RS07000	1388505	1389599	1094	+	1388505	1.38949e+06	984.6	hypothetical protein		M5005_Spy_0455	1059.46	1581.02	947.232	2147.43	3373.31	1104.77	1567.57	1721.77	1.35435	0.950485
SP5448_RS07015	1391462	1391671	209	+	1391462	1.39165e+06	188.1	transcriptional regulator		M5005_Spy_0451	284.716	419.103	74.4151	232.561	247.537	129.05	365.939	23.3107	-1.31986	0.958789
SP5448_RS07020	1391774	1392982	1208	-	1.39189e+06	1392982	1087.2	macrolide-efflux protein	mefE	M5005_Spy_0450	1664.07	1870.66	2320.18	2733.95	3394.64	1703.16	2093.98	2059.38	1.07711	0.971495
SP5448_RS07025	1393067	1394224	1157	-	1.39318e+06	1394224	1041.3	UDP-glucose 6-dehydrogenase; HasB.2, capsule synthesis	hasB.2	M5005_Spy_0449	84.0397	85.3733	169.522	106.602	49.4875	105.676	123.263	152.967	-1.03279	0.983255
SP5448_RS07030	1394917	1395906	989	-	1.39502e+06	1395906	890.1	glycosyltransferase involved in cell wall biogenesis		M5005_Spy_0447	666.567	1002.7	984.895	865.389	1009.76	1141.96	958.275	1273.55	1.24548	0.950485
SP5448_RS07035	1395961	1396923	962	-	1.39606e+06	1396923	865.8	hypothetical membrane associated protein		M5005_Spy_0446	145.26	151.688	200.579	238.903	257.359	226.485	166.541	292.323	1.2801	0.951931
SP5448_RS07040	1396913	1398112	1199	-	1.39703e+06	1398112	1079.1	S-adenosylmethionine synthetase	metK1	M5005_Spy_0445	128.816	170.856	171.129	125.065	149.718	197.577	143.389	191.016	1.14405	0.971495
SP5448_RS07045	1398122	1399108	986	-	1.39822e+06	1399108	887.4	hypothetical protein		M5005_Spy_0444	16.0497	33.7327	10.9275	15.9636	62.6222	33.9227	33.5189	11.3551	1.84443	0.937237
SP5448_RS07050	1399101	1399835	734	-	1.39917e+06	1399835	660.6	hypothetical protein		M5005_Spy_0443	503.04	536.938	616.779	755.21	921.803	419.951	665.859	562.977	1.06576	0.971495
SP5448_RS07055	1399837	1400673	836	-	1.39992e+06	1400673	752.4	hypothetical cytosolic protein		M5005_Spy_0442	36.2549	49.3112	14.7934	30.7074	55.4751	30.8195	58.8372	31.8842	1.35058	0.967663
SP5448_RS07060	1400670	1401596	926	-	1.40076e+06	1401596	833.4	shikimate 5-dehydrogenase	aroE.2	M5005_Spy_0441	67.5366	73.6579	26.5593	75.4791	64.906	64.7542	97.1819	49.881	1.13769	0.971495
SP5448_RS07065	1401816	1402667	851	+	1401816	1.40258e+06	765.9	transcriptional regulator		M5005_Spy_0440	1164.83	1305.02	1704.5	1234.72	1325.88	779.311	1370.08	548.331	-1.34433	0.856983
SP5448_RS07070	1402920	1406459	3539	-	1.40327e+06	1406459	3185.1	chromosome partition protein	smc	M5005_Spy_0439	525.165	518.175	569.229	555.391	490.319	624.165	603.52	529.002	1.03646	0.971495
SP5448_RS07080	1407596	1408405	809	-	1.40768e+06	1408405	728.1	Zn-dependent hydrolase	vicX	M5005_Spy_0437	125.503	167.463	256.58	173.141	201.801	118.649	161.788	153.102	-1.13748	0.971495
SP5448_RS07085	1408409	1409761	1352	-	1.40854e+06	1409761	1216.8	TCS-3 sensor histidine kinase VicK (PAS domain)	vicK	M5005_Spy_0436	350.372	353.733	503.729	417.106	483.84	330.726	385.437	191.714	-1.16758	0.967663
SP5448_RS07095	1410626	1411621	995	-	1.41073e+06	1411621	895.5	hypothetical cytosolic protein		M5005_Spy_0434	167.985	230.226	234.275	232.204	327.684	166.055	263.513	108.051	1.00071	0.999665
SP5448_RS07100	1411716	1412963	1247	-	1.41184e+06	1412963	1122.3	long-chain-fatty-acid--CoA ligase		M5005_Spy_0433	151.009	188.848	228.33	228.565	273.542	99.4765	230.997	118.748	-1.10237	0.971495
SP5448_RS07105	1412920	1414068	1148	-	1.41303e+06	1414068	1033.2	acetyl-CoA acetyltransferase		M5005_Spy_0432	240.303	345.961	325.797	375.851	421.162	446.38	465.396	362.768	1.31663	0.91853
SP5448_RS07115	1414813	1415598	785	-	1.41489e+06	1415598	706.5	ABC transporter permease protein		M5005_Spy_0430	293.024	270.683	215.147	262.787	247.789	236.052	353.837	206.124	1.00208	0.999203
SP5448_RS07125	1416420	1417412	992	-	1.41652e+06	1417412	892.8	daunorubicin resistance ATP-binding protein	drrA	M5005_Spy_0428	277.886	335.643	220.392	243.389	276.446	293.635	309.738	258.973	1.05707	0.971495
SP5448_RS07150	1423558	1424643	1085	+	1423558	1.42453e+06	976.5	Xaa-Pro dipeptidase	pepQ	M5005_Spy_0423	44.7732	95.6773	21.372	38.3832	41.5782	82.7678	30.223	100.383	1.27345	0.971495
SP5448_RS07155	1424692	1425357	665	+	1424692	1.42529e+06	598.5	NAD(P)H-dependent quinone reductase		M5005_Spy_0422	496.282	720.225	426.824	667.392	530.025	736.005	735.371	384.275	1.03244	0.976484
SP5448_RS07160	1425368	1425745	377	+	1425368	1.42571e+06	339.3	lactoylglutathione lyase	gloA	M5005_Spy_0421	71.014	129.245	61.3218	96.0522	133.889	14.2276	56.2815	77.0405	-1.27073	0.971495
SP5448_RS07165	1425890	1426816	926	+	1425890	1.42672e+06	833.4	glucosyltransferase		M5005_Spy_0420	1576.55	2007.82	1963.68	1727.83	759.86	2419.51	2175.93	2535.55	1.08452	0.971495
SP5448_RS07175	1427710	1428636	926	+	1427710	1.42854e+06	833.4	permease		M5005_Spy_0418	80.8922	76.845	112.359	146.861	76.6427	102.241	66.4742	149.744	-1.05531	0.971495
SP5448_RS07185	1429449	1430159	710	-	1429520	1430159	639	glutaminyl-peptide cyclotransferase		M5005_Spy_0416	56.8086	128.801	71.0396	135.555	122.549	88.5366	119.617	135.242	1.18802	0.971495
SP5448_RS07195	1430644	1432974	2330	-	1430877	1432974	2097	exoribonuclease II		M5005_Spy_0414	147.875	194.218	188.951	183.116	316.254	331.619	345.192	344.004	1.87222	0.13204
SP5448_RS07205	1433496	1434617	1121	-	1.43361e+06	1434617	1008.9	multidrug resistance protein B		M5005_Spy_0411	1381.76	2382.19	2545.71	2325.77	3332.06	3090.93	2084.23	3260.72	1.36275	0.87716
SP5448_RS07210	1434811	1436313	1502	-	1.43496e+06	1436313	1351.8	ATPase		M5005_Spy_0410	28.5046	55.0892	83.243	34.413	44.5415	63.6564	39.2219	14.5964	-1.24216	0.971495
SP5448_RS07220	1437093	1437920	827	-	1.43718e+06	1437920	744.3	formamidopyrimidine-DNA glycosylase	fpg	M5005_Spy_0408	39.595	26.2834	54.4361	25.3204	24.0742	56.6453	35.29	13.6515	-1.1232	0.971495
SP5448_RS07225	1438092	1438958	866	-	1.43818e+06	1438958	779.4	transcriptional regulator	mutR	M5005_Spy_0407	461.532	609.209	360.592	596.497	470.133	772.736	578.105	625.221	1.20631	0.953501
SP5448_RS07230	1439265	1439507	242	+	1439265	1.43948e+06	217.8	hypothetical protein		M5005_Spy_0406	82.8509	39.6833	140.924	75.6886	52.8465	63.6868	169.38	61.9446	1.02568	0.991982
SP5448_RS07240	1440646	1441044	398	-	1.44069e+06	1441044	358.2	hypothetical protein		M5005_Spy_0403	14.242	54.9671	42.3729	21.0688	70.033	25.6592	34.2514	0	-1.02083	0.994135
SP5448_RS07245	1441137	1442132	995	-	1.44124e+06	1442132	895.5	hypothetical protein		M5005_Spy_0402	591.535	534.582	765.891	602.808	712.771	522.099	691.664	693.192	1.05007	0.971495
SP5448_RS07250	1442625	1442819	194	-	1.44264e+06	1442819	174.6	hypothetical protein	silD	M5005_Spy_0400	193.178	214.835	283.443	195.638	75.0073	219.876	227.361	216.133	-1.20141	0.967663
SP5448_RS07270	1444737	1444919	182	-	1.44476e+06	1444919	163.8	hypothetical protein		M5005_Spy_0394	185.838	265.115	194.332	101.123	134.359	373.735	131.785	442.459	1.45006	0.949979
SP5448_RS07275	1444934	1445179	245	-	1.44496e+06	1445179	220.5	hypothetical protein		M5005_Spy_0393	67.6871	51.817	16.0614	36.7117	54.2788	109.753	153.73	0	1.84448	0.934012
SP5448_RS07300	1448692	1449267	575	-	1.44875e+06	1449267	517.5	uracil DNA glycosylase superfamily protein		M5005_Spy_0387	1274.52	1181.98	1501.71	1312.89	861.766	986.564	1583.11	997.084	-1.19026	0.953501
SP5448_RS07305	1449313	1450365	1052	-	1.44942e+06	1450365	946.8	phoH protein	phoH	M5005_Spy_0386	131.575	193.639	174.023	155.154	101.384	137.592	175.404	237.746	-1.00347	0.996792
SP5448_RS07310	1450524	1452296	1772	-	1.4507e+06	1452296	1594.8	67 kDa Myosin-crossreactive antigen		M5005_Spy_0385	329.844	245.373	221.78	279.783	328.432	326.799	346.577	290.313	1.19999	0.953501
SP5448_RS07315	1452610	1453779	1169	-	1.45273e+06	1453779	1052.1	surface antigen		M5005_Spy_0384	33.7517	34.3929	11.8016	26.4033	25.3263	25.0257	34.8537	30.8564	1.09133	0.971495
SP5448_RS07325	1454147	1454656	509	-	1.4542e+06	1454656	458.1	peptide methionine sulfoxide reductase	msrA.2	M5005_Spy_0382	31.6369	44.0846	43.866	92.7939	19.8967	126.179	82.0604	61.5712	1.36409	0.958789
SP5448_RS07330	1454729	1455586	857	-	1.45481e+06	1455586	771.3	s1 RNA binding domain		M5005_Spy_0381	22.1143	34.2835	9.56591	53.5691	59.1993	81.3376	69.0385	138.241	2.9098	0.307065
SP5448_RS07365	1461841	1462647	806	+	1461841	1.46257e+06	725.4	peptidyl-prolyl cis-trans isomerase		M5005_Spy_0371	54.5757	110.198	84.1013	71.3146	34.6402	57.6562	0	13.4841	-3.02692	0.165438
SP5448_RS07390	1466265	1466606	341	-	1.4663e+06	1466606	306.9	hypothetical protein		M5005_Spy_0366	140.391	172.975	108.906	163.341	86.1355	190.568	137.042	13.0165	-1.37222	0.951931
SP5448_RS07400	1467472	1467723	251	-	1.4675e+06	1467723	225.9	hypothetical membrane associated protein		M5005_Spy_0364	50.5317	138.297	57.6588	71.2833	2.053	23.6444	89.002	52.7013	-1.89826	0.815607
SP5448_RS07415	1469863	1471200	1337	-	1.47e+06	1471200	1203.3	phosphoglycerate transporter protein		M5005_Spy_0361	147.579	142.639	176.275	139.661	108.793	180.865	130.726	78.1695	-1.21583	0.958789
SP5448_RS07420	1471533	1472492	959	-	1.47163e+06	1472492	863.1	NAD-dependent oxidoreductase		M5005_Spy_0360	1231.22	920.157	1287.45	1151.92	1090.69	1021.63	1397.02	773.417	-1.07191	0.971495
SP5448_RS07425	1472568	1473266	698	-	1.47264e+06	1473266	628.2	short chain dehydrogenase		M5005_Spy_0359	178.188	178.658	227.047	139.195	164.027	166.242	211.275	170	-1.01622	0.991982
SP5448_RS07435	1473856	1474470	614	+	1473856	1.47441e+06	552.6	hypothetical protein		M5005_Spy_0357	10.4525	17.1666	48.9056	32.0442	32.5783	85.9854	10.2999	40.2079	1.55727	0.953501
SP5448_RS07440	1474718	1475416	698	+	1474718	1.47535e+06	628.2	exotoxin type J precursor	speJ	M5005_Spy_0356	226.711	258.226	379.014	267.181	384.471	301.875	315.092	301.736	1.1521	0.971495
SP5448_RS07445	1475729	1476049	320	-	1475761	1476049	288	hypothetical protein		M5005_Spy_0355	45.5281	142.586	75.5386	34.695	62.3632	89.4459	73.1963	39.3796	-1.12846	0.971495
SP5448_RS07450	1476728	1477360	632	+	1476728	1.4773e+06	568.8	hypothetical protein		M5005_Spy_0354	70.7873	60.7992	175.981	85.7601	124.823	137.498	85.5377	15.3434	-1.08295	0.971495
SP5448_RS07455	1477454	1477705	251	-	1.47748e+06	1477705	225.9	hypothetical membrane spanning protein		M5005_Spy_0353	204.366	308.136	165.546	169.279	219.297	651.546	444.007	365.806	1.98348	0.312357
SP5448_RS07460	1477979	1478533	554	-	1.47803e+06	1478533	498.6	hypothetical membrane associated protein		M5005_Spy_0352	42.068	75.2574	40.6728	25.114	86.3346	43.4633	43.8861	19.7868	1.05657	0.976484
SP5448_RS07465	1478974	1479726	752	+	1478974	1.47965e+06	676.8	c3 family ADP-ribosyltransferase	spyA	M5005_Spy_0351	341.215	541.715	789.025	467.086	537.79	658.455	511.626	680.733	1.11667	0.971495
SP5448_RS07470	1479929	1482109	2180	-	1480147	1482109	1962	ribonucleoside-diphosphate reductase alpha chain	nrdE.1	M5005_Spy_0349	27.9355	54.2593	39.2601	40.2271	27.785	37.8418	58.9976	45.5778	1.0527	0.976484
SP5448_RS07480	1482568	1483581	1013	-	1.48267e+06	1483581	911.7	ribonucleoside-diphosphate reductase beta chain	nrdF.1	M5005_Spy_0347	137.346	119.357	37.5505	173.081	185.671	139.288	221.465	230.945	1.66341	0.661972
SP5448_RS07490	1486316	1487023	707	-	1.48639e+06	1487023	636.3	permease		M5005_Spy_0344	101.709	155.048	234.228	149.614	98.8595	168.83	164.854	240.39	1.05048	0.971495
SP5448_RS07500	1487794	1492737	4943	-	1.48829e+06	1492737	4448.7	lactocepin; SpyCEP; IL-8 protease?	spyCEP	M5005_Spy_0341	1267.57	2000.09	2548.48	1872.74	2226.32	2559.14	1873.03	3035.18	1.26074	0.951931
SP5448_RS07505	1493000	1494181	1181	-	1.49312e+06	1494181	1062.9	L-lactate oxidase	lctO	M5005_Spy_0340	1759.51	1895.68	1815.81	2356.84	2764.71	1901.39	2349.1	2086.55	1.16274	0.967663
SP5448_RS07515	1494415	1495242	827	+	1494415	1.49516e+06	744.3	exodeoxyribonuclease III	exoA	M5005_Spy_0339	22.2049	9.68634	12.9151	8.3835	16.767	18.4097	2.32246	4.53162	-1.2655	0.971495
SP5448_RS07520	1495316	1495672	356	-	1.49535e+06	1495672	320.4	arsenate reductase family protein		M5005_Spy_0338	7128.43	7954.27	7415.75	10243.9	10804.5	3080.89	10944.9	1965.94	-1.2219	0.971495
SP5448_RS07525	1495970	1496599	629	+	1495970	1.49654e+06	566.1	copper homeostasis protein	cutC	M5005_Spy_0337	24.8751	63.007	102.777	38.2808	48.7075	74.5508	84.5307	97.2661	1.33247	0.958789
SP5448_RS07530	1496646	1497038	392	-	1.49669e+06	1497038	352.8	hypothetical membrane associated protein		M5005_Spy_0336	51.2673	94.4083	102.415	32.3856	20.3157	48.2797	42.0655	0	-2.53456	0.428864
SP5448_RS07535	1497065	1497928	863	-	1.49715e+06	1497928	776.7	corrin/porphyrin methyltransferase		M5005_Spy_0335	182.551	212.027	353.052	199.162	185.428	176.635	154.27	57.6037	-1.64964	0.549662
SP5448_RS07540	1497933	1498256	323	-	1.49797e+06	1498256	290.7	hypothetical protein		M5005_Spy_0334	1388.45	1775.5	2147.15	1598.1	1816.19	2866.77	2414.52	1657.13	1.26709	0.950485
SP5448_RS07560	1500696	1500971	275	-	1.50072e+06	1500971	247.5	hypothetical cytosolic protein		M5005_Spy_0329	108.171	105.36	170.007	159.36	156.379	40.2021	60.2179	60.8141	-1.70931	0.661972
SP5448_RS07570	1502277	1502906	629	-	1.50234e+06	1502906	566.1	uracil phosphoribosyltransferase	upp	M5005_Spy_0327	143.441	91.6059	113.651	124.971	140.76	151.69	209.13	70.6036	1.20798	0.971495
SP5448_RS07585	1506487	1507269	782	+	1506487	1.50719e+06	703.8	ferrichrome transport ATP-binding protein	fhuA	M5005_Spy_0324	22.3445	54.3936	20.8469	34.0859	58.2875	61.8218	37.3207	0	1.19563	0.971495
SP5448_RS07590	1507295	1508227	932	+	1507295	1.50813e+06	838.8	ferrichrome-binding protein	fhuD	M5005_Spy_0323	39.859	30.4094	30.2084	32.6713	48.1525	46.2425	30.0702	25.0312	1.12278	0.971495
SP5448_RS07595	1508238	1509269	1031	+	1508238	1.50917e+06	927.9	ferrichrome transport system permease protein	fhuB	M5005_Spy_0322	350.487	486.949	484.859	499.308	429.971	394.973	483.916	440.603	-1.04124	0.971495
SP5448_RS07600	1509230	1510267	1037	+	1509230	1.51016e+06	933.3	ferrichrome transport system permease protein	fhuG	M5005_Spy_0321	572.854	369.841	274.523	453.504	470.805	253.969	603.166	129.695	-1.14619	0.971495
SP5448_RS07605	1510312	1510965	653	-	1.51038e+06	1510965	587.7	hypothetical cytosolic protein		M5005_Spy_0320	1324.57	1301.98	997.178	1350.77	1477.81	1388.71	1892.57	1168.18	1.19153	0.953501
SP5448_RS07615	1512107	1512898	791	-	1.51219e+06	1512898	711.9	pyruvate formate-lyase activating enzyme	pflC	M5005_Spy_0318	8.70582	16.4641	31.6252	10.7786	0.0592233	5.15243	7.22524	16.0495	-2.37214	0.950485
SP5448_RS07620	1512976	1514310	1334	-	1.51311e+06	1514310	1200.6	putative hemolysin	hlyX	M5005_Spy_0317	8537.32	7819.37	9066.28	9218.57	3741.79	5389.25	8420.66	6819.02	-1.42144	0.87716
SP5448_RS07625	1514443	1514997	554	-	1.5145e+06	1514997	498.6	SAM-dependent methyltransferase		M5005_Spy_0316	104.446	120.19	31.0331	102.491	151.699	67.5995	96.8992	117.791	1.21172	0.971495
SP5448_RS07630	1515036	1515956	920	-	1515128	1515956	828	Fe-S oxidoreductase		M5005_Spy_0315	43.6377	24.0848	25.4087	52.294	38.444	13.6463	58.0988	3.92078	-1.27443	0.971495
SP5448_RS07635	1516249	1516899	650	-	1516314	1516899	585	phosphatidylglycerophosphatase B homolog		M5005_Spy_0314	63.2236	64.0254	60.3228	77.8899	71.2414	125.046	68.2054	41.9268	1.15429	0.971495
SP5448_RS07645	1517778	1518326	548	-	1.51783e+06	1518326	493.2	23S rRNA methyltransferase		M5005_Spy_0312	1336.84	881.689	1009.82	943.399	1176.1	706.788	1374.13	939.563	1.00595	0.994135
SP5448_RS07655	1518764	1519486	722	-	1.51884e+06	1519486	649.8	ribosomal large subunit pseudouridine synthase B		M5005_Spy_0310	33.1553	43.861	15.7666	76.9838	45.6777	16.1559	53.0095	47.6242	-1.04493	0.982742
SP5448_RS07665	1520157	1520858	701	-	1.52023e+06	1520858	630.9	hypothetical cytosolic protein		M5005_Spy_0308	410.384	527.598	411.386	672.011	584.134	513.097	712.976	291.031	1.03951	0.971495
SP5448_RS07670	1520858	1521604	746	-	1.52093e+06	1521604	671.4	DNA integration/recombination/invertion protein		M5005_Spy_0307	456.529	321.137	549.588	323.225	412.128	420.92	429.586	144.116	-1.17326	0.971495
SP5448_RS07675	1521601	1522062	461	-	1.52165e+06	1522062	414.9	CBS domain containing protein		M5005_Spy_0306	532.463	496.401	529.223	557.575	787.128	428.216	554.221	357.592	1.00543	0.995944
SP5448_RS07685	1522559	1523545	986	-	1.52266e+06	1523545	887.4	xanthosine triphosphate pyrophosphatase		M5005_Spy_0304	89.8904	131.842	115.214	115.214	151.559	81.0534	100.058	76.1598	-1.10598	0.971495
SP5448_RS07705	1525638	1526138	500	-	1525688	1526138	450	hydrolase, HAD superfamily		M5005_Spy_0300	11.0731	43.3498	34.6365	24.348	74.0395	85.2707	46.869	44.1286	2.20716	0.573439
SP5448_RS07710	1526177	1526914	737	-	1.52625e+06	1526914	663.3	23S rRNA methyltransferase		M5005_Spy_0299	38.0025	63.2766	15.7635	53.0589	107.699	48.4069	83.8589	82.1229	1.8935	0.736168
SP5448_RS07715	1527212	1527916	704	+	1527212	1.52785e+06	633.6				551.863	673.714	743.749	972.575	1416.61	641.087	784.028	981.483	1.29957	0.950485
SP5448_RS07720	1527819	1528334	515	+	1527819	1.52828e+06	463.5	transposase		M5005_Spy_1536	848.383	911.142	1197.73	1190.28	1625.7	852.676	1112.34	1097.73	1.13042	0.971495
SP5448_RS07730	1528489	1528767	278	+	1528489	1.52874e+06	250.2	acylphosphatase		M5005_Spy_0296	154.27	237.43	215.187	108.352	159.578	140.832	128.067	377.124	1.12634	0.971495
SP5448_RS07735	1528849	1529772	923	+	1528849	1.52968e+06	830.7	60 kDa inner membrane protein YIDC		M5005_Spy_0295	54.7124	58.3667	19.2959	47.2929	89.9355	27.9145	39.5371	121.098	1.55	0.951931
SP5448_RS07740	1530395	1530877	482	-	1.53044e+06	1530877	433.8	transcription elongation factor	greA	M5005_Spy_0293	46.6512	95.1491	41.3058	54.5236	104.965	100.495	87.4711	0	1.23272	0.971495
SP5448_RS07745	1530950	1532518	1568	-	1.53111e+06	1532518	1411.2	aminodeoxychorismate lyase family		M5005_Spy_0292	32.535	38.0621	82.4579	58.3479	5.76607	19.8377	36.9268	31.8777	-2.23924	0.590914
SP5448_RS07750	1532636	1533118	482	-	1.53268e+06	1533118	433.8	acetyltransferase, GNAT family		M5005_Spy_0291	94.3837	110.493	112.965	102.329	97.2751	131.152	114.52	55.5441	-1.0544	0.971495
SP5448_RS07755	1533164	1534492	1328	-	1.5333e+06	1534492	1195.2	UDP-N-acetylmuramate--alanine ligase	murC	M5005_Spy_0290	5.74988	54.9237	127.944	95.4903	273.348	8.04277	44.2353	45.8226	1.30742	0.971495
SP5448_RS07765	1535377	1538472	3095	-	1.53569e+06	1538472	2785.5	SWF/SNF family helicase	snf	M5005_Spy_0288	35.3877	40.8972	55.7607	41.881	58.0159	60.4528	106.163	24.505	1.43243	0.953501
SP5448_RS07785	1542117	1542611	494	-	1.54217e+06	1542611	444.6	putative regulatory protein		M5005_Spy_0284	245.039	501.457	397.524	703.822	752.754	337.402	417.154	820.462	1.25972	0.953501
SP5448_RS07790	1542826	1544328	1502	-	1.54298e+06	1544328	1351.8	TCS-2 histidine kinase CovS, CsrS (PDC domain)	covS	M5005_Spy_0283	946.228	1491.26	1663.64	1316.61	733.842	1196.25	668.657	977.271	-1.51502	0.416584
SP5448_RS07795	1544334	1545020	686	-	1.5444e+06	1545020	617.4	TCS-2 response regulator CovR, CsrR	covR	M5005_Spy_0282	70.8147	106.939	16.4574	81.3311	16.7306	0	5.59962	36.1244	-4.71379	0.13204
SP5448_RS07805	1546054	1546950	896	-	1.54614e+06	1546950	806.4	heat shock protein		M5005_Spy_0280	38.4803	21.1746	60.021	50.7669	28.9125	42.7675	53.381	36.2844	-1.05638	0.976484
SP5448_RS07810	1546997	1547554	557	-	1.54705e+06	1547554	501.3	hypothetical protein	lemA	M5005_Spy_0279	700.918	662.903	814.121	597.303	545.747	608.741	796.039	636.831	-1.07262	0.971495
SP5448_RS07830	1550617	1551831	1214	-	1.55074e+06	1551831	1092.6	serine/threonine sodium symporter		M5005_Spy_0275	76.826	78.1404	118.117	84.2758	105.383	76.018	61.6248	58.885	-1.18366	0.971495
SP5448_RS07835	1552065	1553435	1370	+	1552065	1553298	1233	branched-chain amino acid transport system carrier protein	braB	M5005_Spy_0274	2973.84	4740.5	5396.65	4772.7	5255.91	4941.84	4739.51	6310.28	1.1881	0.971495
SP5448_RS07845	1554182	1555246	1064	-	1.55429e+06	1555246	957.6	ABC transporter ATP-binding protein		M5005_Spy_0272	74.7565	47.9023	51.8208	54.0965	95.9807	38.8326	90.3011	41.6063	1.16688	0.971495
SP5448_RS07850	1555496	1556341	845	-	1.55558e+06	1556341	760.5	ABC transporter substrate-binding protein		M5005_Spy_0271	534.484	532.876	436.801	523.673	374.654	977.66	510.645	552.224	1.19102	0.967663
SP5448_RS07865	1558913	1560019	1106	-	1.55902e+06	1560019	995.4	hypothetical cytosolic protein		M5005_Spy_0267	469.658	568.162	420.425	522.884	466.677	581.801	858.3	412.631	1.17075	0.967663
SP5448_RS07870	1560273	1561016	743	-	1.56035e+06	1561016	668.7	methyltransferase		M5005_Spy_0266	24.3686	5.61139	27.9939	15.4471	32.7541	26.4807	9.83569	22.9499	1.25333	0.971495
SP5448_RS07875	1561064	1561417	353	-	1.5611e+06	1561417	317.7	iojap protein family		M5005_Spy_0265	17063.1	17661.6	12149.9	15960.2	20804.6	8199.84	14970.8	9533.55	-1.17429	0.956421
SP5448_RS07910	1564873	1565388	515	-	1.56492e+06	1565388	463.5	transposase		M5005_Spy_0258	851.027	917.941	1191.14	1192.35	1594.48	830.947	1111.77	1082.9	1.11262	0.971495
SP5448_RS07915	1565291	1565995	704	-	1.56536e+06	1565995	633.6				580.368	708.049	772.915	1013.93	1445.7	649.28	813.614	1022.64	1.27834	0.950485
SP5448_RS07920	1566606	1567091	485	-	1.56665e+06	1567091	436.5	competence-specific sigma factor	comX1.	M5005_Spy_0256	59.7885	32.1641	63.7487	109.242	62.976	45.0104	107.986	46.5559	-1.0092	0.995944
SP5448_RS07955	1572875	1573948	1073	-	1.57298e+06	1573948	965.7	glycerate kinase		M5005_Spy_1620	68.6804	127.546	79.4422	103.539	163.687	76.5034	104.033	114.08	1.20858	0.971495
SP5448_RS07960	1574299	1577277	2978	+	1574299	1.57698e+06	2680.2	type I restriction-modification system restriction subunit	hsdR	M5005_Spy_1621	968.706	945.936	1354.87	1453.73	1843.65	968.421	1347.61	1296.91	1.15526	0.967663
SP5448_RS07965	1577290	1578489	1199	+	1577290	1.57837e+06	1079.1	type I restriction-modification system specificity subunit	hsdS	M5005_Spy_1622	199.768	219.577	169.019	273.013	251.146	162.609	241.935	142.959	-1.07854	0.971495
SP5448_RS07970	1578502	1580082	1580	+	1578502	1579924	1422	type I restriction-modification system methylation subunit	hsdM	M5005_Spy_1623	1955.66	2509.74	3597.74	2635.01	2305.72	3167.45	2751.94	4532.02	1.19246	0.967663
SP5448_RS07975	1580292	1580492	200	-	1580312	1580492	180	hypothetical protein		M5005_Spy_1624	1384.99	864.536	905.526	1427.85	1040.91	1131.56	1832.13	923.796	1.07539	0.971495
SP5448_RS07980	1580635	1581240	605	-	1.5807e+06	1581240	544.5	TCS-12 response regulator degU; Salivaricin biosyn	salR	M5005_Spy_1625	78.1277	111.578	97.4854	103.06	125.67	63.261	179.562	53.737	1.08194	0.971495
SP5448_RS07985	1581221	1582783	1562	-	1.58138e+06	1582783	1405.8	TCS-12 sensor kinase; Salivaricin biosynthesis	salK	M5005_Spy_1626	1253.69	2072.46	1185.39	1602.57	1688.03	1792.32	1944.45	1482.24	1.12969	0.971495
SP5448_RS07990	1582823	1584730	1907	-	1.58301e+06	1584730	1716.3	ABC transporter permease protein	salY	M5005_Spy_1627	2440.8	2756.82	3210.83	2934.24	3361.46	2276.62	3286.71	2141.39	-1.02499	0.978808
SP5448_RS07995	1584732	1585469	737	-	1.58481e+06	1585469	663.3	ABC transporter ATP-binding protein		M5005_Spy_1628	55.6173	56.825	94.4143	49.4954	96.5992	91.3514	50.5561	75.9573	1.22669	0.971495
SP5448_RS08000	1585466	1585927	461	-	1.58551e+06	1585927	414.9	lantibiotic transport ATP-binding protein	salX	M5005_Spy_1629	75.597	25.4552	112.719	80.735	66.0259	49.9958	129.956	108.121	1.20235	0.971495
SP5448_RS08005	1586001	1587626	1625	-	1.58616e+06	1587626	1462.5	serine (threonine) dehydratase	salB	M5005_Spy_1630	1059.93	990.677	673.078	908.257	924.084	1503.34	1132.22	981.621	1.25037	0.950485
SP5448_RS08010	1587709	1587864	155	-	1.58772e+06	1587864	139.5	lantibiotic salivaricin A	salA	M5005_Spy_1631	243.597	434.909	100.643	192.898	117.945	224.009	303.137	77.3708	-1.34547	0.953501
SP5448_RS08015	1588367	1589773	1406	-	1.58851e+06	1589773	1265.4	6-phospho-beta-galactosidase	lacG	M5005_Spy_1632	2880.89	2932.38	3119.65	3147.72	2877.27	3733.49	3755.68	3865.1	1.17805	0.961487
SP5448_RS08020	1589861	1591558	1697	-	1.59003e+06	1591558	1527.3	PTS system, Lactose-specific IIBC component	lacE	M5005_Spy_1633	104.607	102.884	90.1578	138.08	181.475	110.006	143.661	87.5077	1.19948	0.971495
SP5448_RS08025	1591558	1591875	317	-	1.59159e+06	1591875	285.3	PTS system, Lactose-specific IIA component	lacF	M5005_Spy_1634	713.324	942.38	900.559	738.742	810.562	1336.8	1036.22	777.903	1.20227	0.953501
SP5448_RS08030	1591899	1592882	983	-	1.592e+06	1592882	884.7	tagatose-bisphosphate aldolase	lacD.2	M5005_Spy_1635	500.952	554.999	725.416	526.596	691.962	538.177	663.702	673.281	1.11229	0.971495
SP5448_RS08035	1592886	1593815	929	-	1.59298e+06	1593815	836.1	tagatose-6-phosphate kinase	lacC.2	M5005_Spy_1636	2054.62	2463.82	2549.26	2449.49	1102.52	1909.04	3032.93	2595.07	-1.10158	0.971495
SP5448_RS08040	1593863	1594378	515	-	1.59391e+06	1594378	463.5	galactose-6-phosphate isomerase lacB subunit	lacB.2	M5005_Spy_1637	136.961	130.076	258.606	97.3297	107.79	249.43	181.197	80.5017	-1.00655	0.995944
SP5448_RS08050	1595288	1596061	773	+	1595288	1.59598e+06	695.7	lactose phosphotransferase system repressor	lacR.2	M5005_Spy_1639	103.569	94.2367	117.447	130.659	132.719	140.234	123.568	69.1473	1.04431	0.974855
SP5448_RS08055	1596722	1597009	287	+	1596722	1.59698e+06	258.3	DNA-damage-inducible protein J		M5005_Spy_1640	61.6991	109.728	43.0098	98.5574	87.5703	58.8019	68.5546	21.056	-1.32634	0.958789
SP5448_RS08085	1599839	1600345	506	-	1.59989e+06	1600345	455.4	hypothetical membrane spanning protein		M5005_Spy_1649	51.5094	74.7065	36.3146	67.6299	110.819	39.2135	72.1605	42.2166	1.1488	0.971495
SP5448_RS08090	1600481	1601341	860	-	1600567	1601341	774	degV family protein		M5005_Spy_1650	53.3822	50.1956	60.3546	91.1311	19.3919	88.0262	25.0025	24.0765	-1.62983	0.925547
SP5448_RS08095	1601438	1601956	518	-	1.60149e+06	1601956	466.2	hypothetical cytosolic protein		M5005_Spy_1651	1240.14	1144.1	1309.42	1296.12	1463.7	1302.63	1411.52	753.238	-1.0119	0.991982
SP5448_RS08100	1601960	1602706	746	-	1.60203e+06	1602706	671.4	23S rRNA methyltransferase		M5005_Spy_1652	3368.29	3508.46	4268.79	3310.45	3950.04	4969.03	5031.7	3758.39	1.22504	0.971495
SP5448_RS08105	1602753	1603550	797	-	1.60283e+06	1603550	717.3	hypothetical membrane associated protein		M5005_Spy_1653	442.146	471.748	275.196	569.179	661.632	176.685	554.139	197.845	-1.10562	0.971495
SP5448_RS08110	1603746	1604159	413	-	1.60379e+06	1604159	371.7	hypothetical protein		M5005_Spy_1654	65.2209	58.1884	144.28	31.0792	71.346	42.7622	155.736	56.3735	1.09188	0.971495
SP5448_RS08135	1607567	1609699	2132	-	1.60778e+06	1609699	1918.8	polyribonucleotide nucleotidyltransferase		M5005_Spy_1660	13.4019	8.59129	29.3733	7.6808	20.6694	2.43209	9.73936	26.1021	-1.00177	0.999665
SP5448_RS08140	1609980	1610708	728	-	1.61005e+06	1610708	655.2	transaldolase		M5005_Spy_1661	354.946	327.726	395.421	502.561	574.438	405.845	312.862	361.574	1.04686	0.971495
SP5448_RS08145	1610864	1612099	1235	-	1.61099e+06	1612099	1111.5	putative transport protein		M5005_Spy_1662	36.4666	71.0081	85.8394	57.4523	63.9054	80.1164	49.8043	92.8188	1.14308	0.971495
SP5448_RS08155	1612403	1614463	2060	-	1612609	1614463	1854	PTS system, Mannitol-specific IIA component		M5005_Spy_1664	174.216	176.945	199.685	248.489	281.187	181.424	230.271	253.512	1.18398	0.967663
SP5448_RS08165	1615523	1615792	269	+	1615523	1.61577e+06	242.1	putative transcriptional regulator		M5005_Spy_1668	465.844	438.068	522.268	619.159	586.038	870.388	555.726	937.326	1.44205	0.737661
SP5448_RS08180	1617214	1617642	428	-	1.61726e+06	1617642	385.2	transcriptional regulator, MarR family		M5005_Spy_1671	5149.97	4956.55	3905.7	5091.73	4203.85	7016.23	6366.96	4183.27	1.13957	0.971495
SP5448_RS08195	1624458	1625717	1259	-	1.62458e+06	1625717	1133.1	pheromone-processing membrane metalloprotease		M5005_Spy_1674	567.58	571.003	612.565	591.431	612.64	370.002	895.76	486.465	1.00951	0.994135
SP5448_RS08215	1628046	1628393	347	-	1.62808e+06	1628393	312.3	thioredoxin		M5005_Spy_1678	26.1903	25.7853	71.686	48.7356	65.6109	19.1703	14.4452	0	-1.73741	0.950485
SP5448_RS08220	1628535	1632032	3497	-	1.62888e+06	1632032	3147.3	pullulanase	pulA	M5005_Spy_1680	1232.35	1454.6	1544.19	1268.14	980.731	1657.43	1675.62	1757.98	1.1041	0.971495
SP5448_RS08225	1632230	1633843	1613	-	1.63239e+06	1633843	1451.7	glucan 1,6-alpha-glucosidase	dexB	M5005_Spy_1681	227.461	242.444	209.604	232.689	350.133	295.392	254.18	130.633	1.12951	0.971495
SP5448_RS08230	1633972	1635105	1133	-	1.63409e+06	1635105	1019.7	multiple sugar transport ATP-binding protein	msmK	M5005_Spy_1682	175.557	247.624	256.183	256.054	247.252	240.678	262.84	442.945	1.27613	0.951931
SP5448_RS08235	1635403	1636251	848	-	1.63549e+06	1636251	763.2	leucine rich protein	lrp	M5005_Spy_1683	1193.29	1502.76	1390.07	1762.68	2666.28	928.35	1523.42	1224.28	1.08438	0.971495
SP5448_RS08240	1636611	1637933	1322	+	1636611	1.6378e+06	1189.8	streptokinase	ska	M5005_Spy_1684	37.9868	46.2632	55.0312	52.409	42.7706	46.7039	77.7032	37.0123	1.06521	0.971495
SP5448_RS08245	1638031	1638474	443	-	1.63808e+06	1638474	398.7	D-tyrosyl-tRNA(Tyr) deacylase		M5005_Spy_1685	298.628	308.251	223.759	205.465	281.179	233.594	382.484	123.512	-1.01502	0.992574
SP5448_RS08255	1640960	1642006	1046	-	1.64106e+06	1642006	941.4	collagen-like surface protein A; Mga-regulated	sclA	M5005_Spy_1687	136.461	53.9665	9.62888	78.1059	98.9312	46.7561	152.898	112.098	1.47641	0.951931
SP5448_RS08265	1643264	1644082	818	-	1.64335e+06	1644082	736.2	exodeoxyribonuclease III		M5005_Spy_1691	2200.13	3304.46	3545.78	2299.68	3076.4	2716.47	3459.84	2142.21	1.00395	0.995944
SP5448_RS08270	1644165	1646351	2186	-	1.64438e+06	1646351	1967.4			M5005_Spy_1693	264.937	358.693	216.077	325.369	300.355	333.941	386.959	228.378	1.07258	0.971495
SP5448_RS08275	1646709	1647458	749	-	1.64678e+06	1647458	674.1	hypothetical cytosolic protein		M5005_Spy_1694	97.569	116.332	35.1499	157.049	90.1888	111.266	61.3559	111.892	-1.08379	0.971495
SP5448_RS08280	1647458	1648411	953	-	1.64755e+06	1648411	857.7	ribosomal protein L11 methyltransferase		M5005_Spy_1695	1451.44	1588.08	2107.17	1781.81	3439.58	3981.29	3809.73	4726.15	2.30306	0.13204
SP5448_RS08285	1648482	1648952	470	-	1648529	1648952	423	hypothetical protein		M5005_Spy_1696	949.87	702.286	952.162	657.733	753.517	755.404	1049.74	424.501	-1.09349	0.971495
SP5448_RS08290	1649152	1650909	1757	+	1649152	1.65073e+06	1581.3	para-aminobenzoate synthetase component I/4-amino-4-deoxychorismate lyase		M5005_Spy_1697	147.282	169.679	199.087	182.637	205.54	169.785	169.359	242.76	1.12704	0.971495
SP5448_RS08295	1650942	1651508	566	+	1650942	1.65145e+06	509.4	anthranilate synthase component II/para-aminobenzoate synthase glutamine amidotransferase component II	trpG	M5005_Spy_1698	15.9118	31.8391	48.9148	19.9259	7.86795	42.5418	37.5293	55.5568	1.23076	0.971495
SP5448_RS08300	1651541	1652809	1268	+	1651541	1.65268e+06	1141.2	ATPase, AAA family		M5005_Spy_1699	485.582	420.576	575.965	566.396	586.789	452.903	642.758	443.482	1.03779	0.971495
SP5448_RS08310	1653306	1653746	440	+	1653306	1653702	396	acetyltransferase		M5005_Spy_1700	78.0406	33.4307	114.253	74.953	252.807	70.8008	131.381	112.536	1.88749	0.661972
SP5448_RS08315	1653801	1654307	506	+	1653801	1.65426e+06	455.4	DNA topology modulation protein flar-related protein	flaR	M5005_Spy_1701	1227.71	1309.83	1238.59	1604.09	1680.29	1437.59	1844.57	1241.09	1.15303	0.967663
SP5448_RS08320	1654556	1655257	701	+	1654556	1.65519e+06	630.9	mitogenic exotoxin Z	smeZ	M5005_Spy_1702	653.145	583.198	707.696	476.354	489.248	391.626	546.243	424.751	-1.307	0.87716
SP5448_RS08325	1655541	1655807	266	-	1.65557e+06	1655807	239.4	hypothetical cytosolic protein		M5005_Spy_1703	41.3862	32.4045	137.543	66.7682	97.0374	23.0706	100.912	0	-1.25827	0.971495
SP5448_RS08330	1655986	1657614	1628	+	1655986	1.65745e+06	1465.2	dipeptide-binding protein	dppA	M5005_Spy_1704	3148.37	4269.69	4702.68	5764.26	7749.22	4892.89	4803.31	5681.99	1.29312	0.958789
SP5448_RS08335	1657727	1658704	977	+	1657727	1.65861e+06	879.3	dipeptide transport system permease protein	dppB	M5005_Spy_1705	99.2323	127.843	72.7318	114.561	259.089	110.326	93.3796	126.323	1.42173	0.951931
SP5448_RS08340	1658701	1659522	821	+	1658701	1.65944e+06	738.9	dipeptide transport system permease protein	dppC	M5005_Spy_1706	583.837	523.044	588.566	498.897	535.387	515.473	648.25	409.514	-1.04065	0.971495
SP5448_RS08345	1659534	1660337	803	+	1659534	1.66026e+06	722.7	dipeptide transport ATP-binding protein	dppD	M5005_Spy_1707	228.278	283.232	250.621	331.77	379.665	296.708	299.975	222.502	1.09594	0.971495
SP5448_RS08350	1660321	1660947	626	+	1660321	1.66088e+06	563.4	dipeptide transport ATP-binding protein	dppE	M5005_Spy_1708	538.725	588.788	792.634	625.096	690.561	412.705	752.823	289.156	-1.18646	0.958789
SP5448_RS08360	1661397	1663874	2477	-	1.66164e+06	1663874	2229.3	streptococcal histidine triad protein		M5005_Spy_1710	48.5666	64.4718	167.468	75.4859	125.048	117.464	101.578	91.8568	1.22459	0.971495
SP5448_RS08365	1663887	1664807	920	-	1663979	1664807	828	laminin binding lipoprotein; virulence assoc; AdcR- repressed	lsp	M5005_Spy_1711	188.283	169.917	218.647	245.755	236.367	215.999	234.126	69.5046	-1.0881	0.971495
SP5448_RS08375	1664985	1665500	515	-	1.66504e+06	1665500	463.5	transposase		M5005_Spy_0297	839.554	872.318	1178.39	1174.15	1608.85	823.289	1117.88	1075.32	1.13801	0.971495
SP5448_RS08380	1665403	1666107	704	-	1.66547e+06	1666107	633.6	transposase		M5005_Spy_1537	581.715	690.141	764.269	1025.64	1440.35	659.923	816.035	1033.41	1.29001	0.950485
SP5448_RS08385	1666358	1667407	1049	-	1.66646e+06	1667407	944.1	cell surface protein; Mga-regulated	fba	M5005_Spy_1714	140.531	200.065	229.003	136.886	148.307	104.817	217.571	232.397	-1.00483	0.995944
SP5448_RS08390	1667504	1670998	3494	-	1.66785e+06	1670998	3144.6	C5A peptidase precursor; Mga-regulated	scpA	M5005_Spy_1715	981.111	807.611	831.154	1224.85	1051.51	642.479	1236.65	865.612	-1.01277	0.991982
SP5448_RS08400	1673216	1674196	980	-	1673314	1674196	882	streptococcal inhibitor of complement; Mga-regulated	sic1.0	M5005_Spy_1718	162.095	206.455	178.635	173.616	133.51	170.078	241.924	71.4635	-1.16828	0.971495
SP5448_RS08405	1674385	1675839	1454	-	1.67453e+06	1675839	1308.6	M protein; Mga-regulated	emm1	M5005_Spy_1719	3391	3362.87	3544.83	2981.53	2367.15	2974.54	2717.77	2232.58	-1.29034	0.87716
SP5448_RS08410	1676024	1677613	1589	-	1.67618e+06	1677613	1430.1	Multi-virulence gene regulator Mga	mga	M5005_Spy_1720	69518.1	55327.1	58275.1	58484.8	32897.7	40242	63826.6	46661	-1.31574	0.089331
SP5448_RS08420	1678619	1680220	1601	-	1.67878e+06	1680220	1440.9	immunogenic secreted protein	isp1	M5005_Spy_1723	526.483	522.493	558.75	572.231	522.535	680.611	684.581	576.231	1.13028	0.971495
SP5448_RS08425	1680322	1681710	1388	-	1.68046e+06	1681710	1249.2	TCS-13 histidine kinase; PMN survival (PDC domain)	ihk	M5005_Spy_1724	1559.97	1980.92	1921.48	1840.81	2098.37	1843.52	1878.99	1815.32	1.0456	0.971495
SP5448_RS08430	1681707	1682360	653	-	1.68177e+06	1682360	587.7	TCS-13 response regulator;PMN survival	irr	M5005_Spy_1725	77.6217	76.5456	88.813	107.035	126.906	149.504	122.889	70.8782	1.34331	0.951931
SP5448_RS08435	1682454	1683671	1217	-	1.68258e+06	1683671	1095.3	ABC transporter permease; Heme-induced Transporter	hitC	M5005_Spy_1726	669.533	596.291	526.349	728.778	787.619	654.744	772.669	478.118	1.06831	0.971495
SP5448_RS08445	1684345	1685613	1268	-	1.68447e+06	1685613	1141.2	periplasmic efflux compon.; Heme-induced Transporter	hitA	M5005_Spy_1728	2003.41	1499.17	1390.07	1517.32	1591.28	741.07	2310.69	870.791	-1.16252	0.971495
SP5448_RS08455	1686467	1686763	296	-	1.6865e+06	1686763	266.4	SHIP-histidine rich GP interacting protein	ship	M5005_Spy_1730	195.454	171.873	241.825	169.815	130.25	175.088	156.047	96.6982	-1.39579	0.834577
SP5448_RS08475	1689235	1690431	1196	-	1.68935e+06	1690431	1076.4	streptococcal pyrogenic exotoxin B	speB	M5005_Spy_1735	861.102	1268.98	988.184	1089.25	1284.73	1298.95	1378.54	984.189	1.17561	0.953501
SP5448_RS08480	1691371	1692213	842	+	1691371	1.69213e+06	757.8	Stand-alone transcriptional regulator Rgg, RopB	rgg, ropB	M5005_Spy_1737	420.275	541.729	790.256	542.118	697.176	490.599	549.129	608.882	1.02241	0.981828
SP5448_RS08485	1692454	1693269	815	-	1.69254e+06	1693269	733.5	phage-associated deoxyribonuclease	spd	M5005_Spy_1738	85.7016	82.7127	112.027	121.971	95.3007	112.487	114.096	59.2037	-1.05596	0.971495
SP5448_RS08490	1693633	1694142	509	+	1693633	1.69409e+06	458.1	low temperature requirement C protein		M5005_Spy_1740	627.256	986.335	655.931	1219	1520.41	747.804	861.272	852.425	1.14143	0.971495
SP5448_RS08495	1694224	1695312	1088	-	1.69433e+06	1695312	979.2	glycerol dehydrogenase	gldA	M5005_Spy_1741	1622.25	1708.08	1161.37	1675.59	1009.98	1606.4	2042.13	1699.75	1.03097	0.976484
SP5448_RS08500	1695369	1696037	668	-	1.69544e+06	1696037	601.2	transaldolase	mipB	M5005_Spy_1742	433.532	620.424	1145.4	748.408	1085.23	671.127	602.541	1012.93	1.14386	0.971495
SP5448_RS08505	1696050	1698467	2417	-	1.69629e+06	1698467	2175.3	formate acetyltransferase	pflD	M5005_Spy_1743	1319.28	888.284	1176.65	1111.06	1252.35	756.449	1134.57	1003.14	-1.08411	0.971495
SP5448_RS08510	1698677	1699981	1304	-	1.69881e+06	1699981	1173.6	PTS system, Cellobiose-specific IIC component	celC	M5005_Spy_1744	1574.75	1242.52	1225.67	1507.07	1682.13	1452.97	1617.04	1470.14	1.12113	0.971495
SP5448_RS08520	1700327	1700647	320	-	1700359	1700647	288	PTS system, Cellobiose-specific IIA component	celA	M5005_Spy_1746	56.6448	15.3712	136.657	30.0105	60.2771	54.3116	106.199	71.586	1.22494	0.971495
SP5448_RS08525	1700935	1701915	980	-	1701033	1701915	882	sorbitol operon regulator		0M5005_Spy_1747	324.43	469.269	618.553	469.795	589.347	631.842	504.307	558.323	1.21348	0.953501
SP5448_RS08530	1701931	1702677	746	-	1.70201e+06	1702677	671.4	transcriptional regulator, DeoR family		M5005_Spy_1748	45.5897	53.7532	18.2736	33.4701	48.5411	60.8491	13.6895	31.2095	1.0212	0.993389
SP5448_RS08535	1702803	1703576	773	+	1702803	1.7035e+06	695.7	pyruvate formate-lyase activating enzyme		M5005_Spy_1749	1895.88	2180.26	1971.06	2365.76	1346.58	1406.94	2740.35	2057.33	-1.11412	0.971495
SP5448_RS08550	1704204	1706540	2336	-	1.70444e+06	1706540	2102.4	multimodular transpeptidase-transglycosylase	pbp2A	M5005_Spy_1753	937.559	1251.43	1033.97	1548.54	1715.99	1230.88	1563.7	1640.72	1.28918	0.91853
SP5448_RS08555	1706579	1706959	380	-	1706617	1706959	342	translation initiation inhibitor		M5005_Spy_1754	88.8988	142.717	182.706	162.642	77.7653	26.1349	118.193	93.5063	-1.82815	0.498294
SP5448_RS08570	1708625	1710265	1640	-	1708789	1710265	1476	hypothetical protein		M5005_Spy_1757	3120	3209.78	3935.66	3259.94	4698.95	5296.67	5549.04	5271.19	1.53902	0.87716
SP5448_RS08575	1710512	1712008	1496	+	1710512	1.71186e+06	1346.4	probable dipeptidase B		M5005_Spy_1758	935.315	1076.48	1219.21	1213.1	1065.42	1202.3	1287.63	988.58	1.02246	0.978495
SP5448_RS08585	1713211	1714842	1631	-	1.71337e+06	1714842	1467.9	60 kDa chaperonin	groEL	M5005_Spy_1761	4.19342	5.57207	20.6799	2.81476	0.114888	0.114888	0.718051	0.114888	-31.2973	0.951931
SP5448_RS08595	1715346	1717790	2444	-	1.71559e+06	1717790	2199.6	negative regulator of genetic competence	clpC	M5005_Spy_1763	8.98961	8.60625	4.29354	15.3149	4.40855	2.70263	3.35433	8.54875	-1.95665	0.971495
SP5448_RS08600	1717790	1718251	461	-	1.71784e+06	1718251	414.9	transcriptional regulator	ctsR	M5005_Spy_1764	55.1846	20.8506	27.8432	48.065	129.156	29.8946	32.1492	25.0995	1.42355	0.967663
SP5448_RS08615	1719646	1720206	560	+	1719646	1720150	504	peroxiredoxin reductase (NAD(P)H)	ahpC	M5005_Spy_1768	173.308	249.767	328.16	224.205	405.204	434.352	293.962	327.062	1.49735	0.638497
SP5448_RS08620	1720227	1721759	1532	+	1720227	1.72161e+06	1378.8	peroxiredoxin reductase (NAD(P)H)	ahpF	M5005_Spy_1769	194.178	193.039	195.119	236.973	323.791	207.042	246.154	186.561	1.17605	0.971495
SP5448_RS08625	1721817	1723082	1265	-	1.72194e+06	1723082	1138.5	imidazolonepropionase	hutI	M5005_Spy_1770	1604.42	2299.69	2689.83	2324.89	2817.88	2807.22	2507.96	3142.84	1.26428	0.950485
SP5448_RS08630	1723374	1725404	2030	+	1723374	1725201	1827	urocanate hydratase	hutU	M5005_Spy_1771	3962.42	3833.06	4183.34	4571.47	5407.55	4327.01	4563.5	4389.74	1.12915	0.971495
SP5448_RS08635	1725493	1726392	899	+	1725493	1.7263e+06	809.1	glutamate formiminotransferase		M5005_Spy_1772	126.155	148.405	199.237	207.653	255.332	167.764	203.224	102.654	1.06974	0.971495
SP5448_RS08645	1727047	1728720	1673	+	1727047	1.72855e+06	1505.7	formate--tetrahydrofolate ligase	fhs.2	M5005_Spy_1774	679.36	670.763	520.902	720.031	865.006	947.217	763.894	561.699	1.21102	0.953501
SP5448_RS08650	1728742	1729338	596	+	1728742	1.72928e+06	536.4	hypothetical cytosolic protein		M5005_Spy_1775	65.297	53.055	96.4423	66.1026	47.7888	165.944	43.8588	92.748	1.24722	0.971495
SP5448_RS08655	1729558	1730901	1343	+	1729558	1.73077e+06	1208.7	amino acid permease		M5005_Spy_1776	1276.82	1339.03	1366.79	1284.59	1371.11	1535.64	1626.93	840.919	1.02038	0.981127
SP5448_RS08660	1730912	1732453	1541	+	1730912	1.7323e+06	1386.9	histidine ammonia-lyase	hutH	M5005_Spy_1777	52.7184	64.0517	62.1062	68.3229	48.3048	76.7891	49.916	66.6357	-1.02298	0.991982
SP5448_RS08665	1732639	1733625	986	+	1732639	1.73353e+06	887.4	formiminoglutamase	hutG	M5005_Spy_1778	1025.52	1378.22	1065.14	1430.31	1955.21	1234.62	1326.98	1656.37	1.26004	0.950485
SP5448_RS08670	1733656	1736730	3074	-	1.73396e+06	1736730	2766.6	transcriptional regulator, LuxR family		M5005_Spy_1779	366.642	513.016	570.758	557.926	764.129	538.893	467.466	761.859	1.26091	0.951931
SP5448_RS08685	1739141	1741036	1895	-	1.73933e+06	1741036	1705.5	neutral endopeptidase	pepO	M5005_Spy_1782	32.384	12.8053	17.4528	42.8656	62.3099	49.9604	47.8128	13.0525	1.64098	0.950485
SP5448_RS08695	1742939	1744963	2024	-	1.74314e+06	1744963	1821.6	PTS system, Trehalose-specific IIBC component	treB	M5005_Spy_1784	5.3928	15.4378	5.67054	12.5678	4.30498	5.04563	13.887	5.55482	-1.35691	0.971495
SP5448_RS08710	1746691	1747548	857	+	1746691	1.74746e+06	771.3	glyoxalase family protein		M5005_Spy_1787	923.356	1088.76	809.331	1241.03	1289.59	1054.49	1245.1	789.761	1.0779	0.971495
SP5448_RS08725	1749109	1749618	509	-	1.74916e+06	1749618	458.1	acetyltransferase		M5005_Spy_1790	24.9414	16.7503	18.3149	40.4952	9.11143	44.2687	14.7255	0	-1.47568	0.967663
SP5448_RS08730	1749627	1750562	935	-	1.74972e+06	1750562	841.5	virulence factor		M5005_Spy_1791	11.9243	68.5399	17.7362	16.5337	37.4264	14.5798	10.5215	34.3201	-1.18469	0.971495
SP5448_RS08740	1753214	1754773	1559	-	1.75337e+06	1754773	1403.1	hypothetical membrane spanning protein		M5005_Spy_1794	9236.07	7645.05	8670.68	8272.75	2131.97	1991.56	2740.3	1715.14	-3.94273	0.000508924
SP5448_RS08770	1758215	1759486	1271	-	1.75834e+06	1759486	1143.9	colligrin	cinA	M5005_Spy_1800	102.263	124.05	89.7729	111.339	97.3447	68.4348	119.033	72.2403	-1.19709	0.971495
SP5448_RS08785	1760723	1761943	1220	-	1760845	1761943	1098	multidrug resistance protein B	lmrP	M5005_Spy_1803	106.67	85.0133	149.368	137.58	91.2722	116.615	123.757	20.0438	-1.36096	0.951931
SP5448_RS08795	1764065	1766620	2555	-	1.76432e+06	1766620	2299.5	DNA mismatch repair protein	mutS	M5005_Spy_1805	17.2531	37.3298	37.2198	18.1882	39.5667	39.4383	26.1822	40.5018	1.32455	0.967663
SP5448_RS08800	1766607	1766813	206	-	1.76663e+06	1766813	185.4	hypothetical cytosolic protein		M5005_Spy_1806	3956.18	7220.14	3493.41	10460	17206.9	3509.56	8447.45	5441.37	1.37707	0.953501
SP5448_RS08805	1766956	1767393	437	-	1.767e+06	1767393	393.3	arginine repressor	argR2	M5005_Spy_1807	786.982	908.016	1213.06	1272.8	1500.67	1134.05	1066.77	1863.69	1.33111	0.87716
SP5448_RS08815	1769463	1769771	308	+	1769463	1.76974e+06	277.2	bacteriocin	uviB	M5005_Spy_1809	554.942	339.631	377.503	417.656	342.72	313.774	691.41	363.605	1.01289	0.992574
SP5448_RS08820	1769798	1770670	872	-	1.76989e+06	1770670	784.8	hypothetical membrane spanning protein		M5005_Spy_1810	208.656	134.251	325.77	234.121	200.759	120.713	158.211	64.7888	-1.65812	0.549662
SP5448_RS08825	1770713	1771591	878	-	1.7708e+06	1771591	790.2	hypothetical membrane spanning protein		M5005_Spy_1811	74.3234	84.5142	115.994	89.5829	143.898	118.181	66.2135	163.586	1.34978	0.951931
SP5448_RS08855	1776771	1777385	614	+	1776771	1.77732e+06	552.6	cadmium resistance protein	cadD	M5005_Spy_1817	250.851	212.331	433.36	501.569	690.591	286.91	453.617	359.582	1.2808	0.953501
SP5448_RS08860	1777397	1777735	338	+	1777397	1.7777e+06	304.2	cadmium efflux system accessory protein	cadC	M5005_Spy_1818	254.255	193.619	37.8369	226.848	154.189	231.318	461.492	55.3	1.26628	0.971495
SP5448_RS08875	1779524	1780126	602	+	1779524	1.78007e+06	541.8	hypothetical protein		M5005_Spy_1821	277.11	216.452	211.194	229.914	180.851	532.266	347.296	134.856	1.27881	0.956421
SP5448_RS08890	1782226	1782867	641	-	1.78229e+06	1782867	576.9	phosphohydrolase		M5005_Spy_1824	25.5696	67.7425	13.6664	54.2909	58.8813	16.955	0	19.9788	-1.68313	0.951931
SP5448_RS08900	1783387	1783974	587	+	1783387	1.78392e+06	528.3	hypothetical membrane associated protein		M5005_Spy_1826	704.984	1104.02	411.959	995.704	1250.17	867.582	960.615	727.085	1.18304	0.966369
SP5448_RS08905	1783971	1785050	1079	+	1783971	1.78494e+06	971.1	hypothetical membrane associated protein		M5005_Spy_1827	178.092	214.387	318.238	300.272	466.546	345.85	297.138	434.549	1.5273	0.636015
SP5448_RS08910	1785168	1787441	2273	-	1.7854e+06	1787441	2045.7	phage infection protein		M5005_Spy_1828	1048.68	1384.64	1477.65	1444.49	1346.39	1000.06	1877.04	697.676	-1.08825	0.971495
SP5448_RS08915	1787576	1788109	533	+	1787576	1.78806e+06	479.7	transcriptional regulator, TetR family		M5005_Spy_1830	459.491	526.903	583.769	863.524	773.876	440.683	525.146	448.154	-1.11236	0.971495
SP5448_RS08930	1789165	1790298	1133	-	1.78928e+06	1790298	1019.7	transposase		M5005_Spy_1833	718.58	832.22	1018.98	1141.21	1596.27	757.985	988.211	1110.76	1.20001	0.956421
SP5448_RS08950	1793065	1795041	1976	-	1.79326e+06	1795041	1778.4	phosphoesterase, DHH family (PAS domain)	gdpP	M5005_Spy_1837	20.5779	37.4338	23.3043	45.115	0.0474146	0	0.0237073	0	-1777.67	0.0620408
SP5448_RS08960	1797154	1797471	317	-	1.79719e+06	1797471	285.3	phosphohydrolase		M5005_Spy_1839	93.2017	15.8307	15.6275	17.1977	45.5526	102.65	75.5146	0	1.57706	0.953501
SP5448_RS08970	1799667	1800338	671	+	1799667	1.80027e+06	603.9	L-serine dehydratase; SerR-repressed	sdhB	M5005_Spy_1841	2921.27	1910.06	2523.66	1987.06	2061.7	2584.05	3309.63	2383.96	1.10675	0.971495
SP5448_RS08975	1800350	1801222	872	+	1800350	1.80113e+06	784.8	L-serine dehydratase; SerR-repressed	sdhA	M5005_Spy_1842	381.611	317.632	338.019	337.264	387.551	305.333	456.1	430.958	1.14945	0.971495
SP5448_RS08980	1801635	1802249	614	-	1.8017e+06	1802249	552.6	transglycosylase SLT domain family protein		M5005_Spy_1843	23.1176	50.4315	77.3639	45.6249	74.6936	38.3005	56.3826	31.2813	1.02096	0.992574
SP5448_RS09005	1805629	1806654	1025	-	1.80573e+06	1806654	922.5	hypothetical membrane associated; (cardiolipin)		M5005_Spy_1848	4806.54	4523.6	3691.21	4251.95	4666.37	6521.12	5477.42	5395.4	1.27713	0.958789
SP5448_RS09010	1806704	1807993	1289	-	1.80683e+06	1807993	1160.1	zinc protease		M5005_Spy_1849	4548.77	5814.16	5843.28	6516.9	9544.47	7134.14	7397.63	5848.72	1.31694	0.951931
SP5448_RS09015	1807995	1809239	1244	-	1.80812e+06	1809239	1119.6	zinc protease		M5005_Spy_1850	1116.51	1310.36	1409.06	1398.8	1674.98	1277.33	1495.07	1917.43	1.21588	0.951931
SP5448_RS09020	1809670	1810929	1259	+	1809670	1.8108e+06	1133.1	hyaluronan synthase	hasA	M5005_Spy_1851	1206.48	1021.26	1250.02	1137.8	1125.78	1356.48	1341.26	1263.86	1.10222	0.971495
SP5448_RS09025	1810965	1812173	1208	+	1810965	1.81205e+06	1087.2	UDP-glucose 6-dehydrogenase	hasB	M5005_Spy_1852	956.157	1014.88	904.197	1057.71	1202.26	921.953	1467.91	1334.13	1.25256	0.937237
SP5448_RS09030	1812355	1813269	914	+	1812355	1.81318e+06	822.6	UTP--glucose-1-phosphate uridylyltransferase	hasC	M5005_Spy_1853	36.2874	32.5459	68.167	15.8886	21.9877	37.415	43.0016	0	-1.49299	0.956421
SP5448_RS09035	1813577	1813990	413	+	1813577	1.81395e+06	371.7	hypothetical cytosolic protein		M5005_Spy_1854	19.9349	17.1276	20.5871	48.2068	4.53711	14.7456	21.3244	21.3244	-1.70925	0.951931
SP5448_RS09045	1815153	1816016	863	-	1.81524e+06	1816016	776.7	glucose uptake protein; Non-PTS glucose uptake		M5005_Spy_1856	56.2636	89.4029	106.773	88.8058	93.257	53.3595	135.977	94.6683	1.10554	0.971495
SP5448_RS09050	1816218	1817699	1481	-	1.81637e+06	1817699	1332.9	inosine-5'-monophosphate dehydrogenase	guaB	M5005_Spy_1857	2042.56	3692.83	4402.26	3571.53	12157.8	10037.4	7811.27	10627.4	2.964	0.0180889
SP5448_RS09060	1819478	1820350	872	+	1819478	1.82026e+06	784.8	hypothetical membrane spanning protein		M5005_Spy_1860	683.989	821.786	1082.55	881.364	693.068	675.985	714.611	666.046	-1.26184	0.925547
SP5448_RS09065	1820429	1822048	1619	+	1820429	1.82189e+06	1457.1	ABC transporter ATP-binding protein		M5005_Spy_1861	680.144	534.804	719.409	651.73	758.934	533.791	696.579	510.412	-1.03455	0.971495
SP5448_RS09070	1822131	1824707	2576	+	1822131	1.82445e+06	2318.4	ABC transporter, permease protein		M5005_Spy_1862	81.798	110.749	135.518	117.66	196.712	97.4193	86.5989	112.677	1.10698	0.971495
SP5448_RS09085	1825873	1826154	281	-	1.8259e+06	1826154	252.9				1927.17	2336.61	2554.84	2625.63	2854.43	1958.51	2801.74	1419.71	-1.04537	0.971495
SP5448_RS09100	1826736	1827215	479	-	1.82678e+06	1827215	431.1	hypothetical cytosolic protein		M5005_Spy_1864	1012.88	1288.94	1940.47	1539.2	1509.93	2172.67	1537.89	1877.68	1.22774	0.951931
SP5448_RS09110	1828739	1829515	776	+	1828739	1.82944e+06	698.4	chromosome partitioning protein	parB	M5005_Spy_1866	84.3682	122.547	113.975	127.377	32.2969	79.4444	104.086	92.1217	-1.45565	0.925547
SP5448_RS09125	1498661	1498900	239	-	1.49868e+06	1498900	215.1	tpl protein		M5005_Spy_0332	896.927	992.774	1560.41	1372.24	1349.9	1598.63	1504.16	1301.29	1.19319	0.953501
SP5448_RS09130	1780602	1780883	281	-	1.78063e+06	1780883	252.9				318.75	347.091	112.029	289.743	329.586	316.416	353.759	626.831	1.52358	0.748757
Fields in grey belong to significant hits (green = resistant hits; red = susceptible hits)
In red (M5005_Spy_1390) a gene with unusual high trasponson insertions in one specific area of the gene. Therefore we do not see this significant fold change as a true hit. (See S3 Fig)
