# Supplementary material for: Streptococcal Lancefield polysaccharides are critical cell wall determinants for human Group IIA secreted phospholipase A2 to exert its bactericidal effects
Source: PLoS Pathog. 2018 Oct 15;14(10):e1007348. doi: 10.1371/journal.ppat.1007348 (PMC6201954; doi:10.1371/journal.ppat.1007348)
Supplement: S3 Table — (XLSX) [file ppat.1007348.s013.xlsx]

## Sheet: Blad1
S3 Table. Tn-seq data hGIIA susceptible hits
											Normalized read count RKPM control				Normalized read count RKPM hGIIA
Locus tag	Start	Stop	Gene size (bp)	Strand	Start corr	Stop corr	Size corr (bp)	Putative function	Gene name	MGAS5005 homolog	1	2	3	4	1	2	3	4	Fold change	BH corr p-value
SP5448_RS02490	473688	474410	722	-	473760	474410	649.8	hypothetical protein		M5005_Spy_1390	417541	346576	287057	296220	97199.8	218736	139276	132068	-2.2943	1.17934e-06
SP5448_RS02090	407425	408699	1274	+	407425	408572	1146.6	transcriptional regulator, LytR family	lytR/cpsA	M5005_Spy_1474	2599.88	2543.72	3177.56	2685.92	269.601	259.857	395.329	222.388	-9.59494	2.29455e-06
SP5448_RS04810	933073	934506	1433	+	933073	934363	1289.7	hypothetical protein		M5005_Spy_0918	421.218	786.667	784.084	701.671	57.9931	66.2638	46.6495	60.3468	-11.648	3.74412e-06
SP5448_RS05000	969657	970070	413	-	969698	970070	371.7	lactoylglutathione lyase		M5005_Spy_0876	1297.39	1680.54	1436.22	2296.23	240.126	147.569	95.0524	133.051	-10.897	3.74412e-06
SP5448_RS08740	1753214	1754773	1559	-	1.75337e+06	1754773	1403.1	hypothetical membrane spanning protein		M5005_Spy_1794	9236.07	7645.05	8670.68	8272.75	2131.97	1991.56	2740.3	1715.14	-3.94273	0.000508924
SP5448_RS04065	791620	793158	1538	+	791620	793004	1384.2	D-alanine-activating enzyme	dltA	M5005_Spy_1073	122.646	158.995	164.447	100.617	13.1887	38.2867	15.5644	34.5707	-5.3804	0.00285888
SP5448_RS04070	793155	794411	1256	+	793155	794285	1130.4	protein DltB	dltB	M5005_Spy_1072	107.678	104.843	125.096	150.495	6.63895	16.8585	32.7845	28.085	-5.78559	0.00298939
SP5448_RS00850	145551	146036	485	+	145551	145988	436.5	NAD glycohydrolase inhibitor	ifs	M5005_Spy_0140	244.316	386.066	401.695	366.772	126.145	172.701	94.2708	74.5666	-2.99102	0.00367911
SP5448_RS01985	388472	388906	434	+	388472	388863	390.6	transcriptional regulator,MarR family; FabT	fabT	M5005_Spy_1495	23.099	50.4076	57.4237	66.9223	0	1.51115	8.41926	0	-19.9239	0.0283613
SP5448_RS04080	794661	795911	1250	+	794661	795786	1125	protein precursor	dltD	M5005_Spy_1070	3029.34	3664.41	4748.95	4367.34	1452.85	854.652	796.6	1051.22	-3.80477	0.0375822
SP5448_RS04075	794429	794668	239	+	794429	794644	215.1	D-alanyl carrier protein	dltC	M5005_Spy_1071	22.7368	74.0906	81.9308	55.0779	3.33212	0.392014	12.5444	81.1468	-2.4004	0.661972
