# Supplementary material for: Streptococcal Lancefield polysaccharides are critical cell wall determinants for human Group IIA secreted phospholipase A2 to exert its bactericidal effects
Source: PLoS Pathog. 2018 Oct 15;14(10):e1007348. doi: 10.1371/journal.ppat.1007348 (PMC6201954; doi:10.1371/journal.ppat.1007348)
Supplement: S4 Table — (XLSX) [file ppat.1007348.s014.xlsx]

## Sheet: Blad1
S4 Table. Tn-seq data hGIIA resistant hits
											Normalized read count RKPM control				Normalized read count RKPM hGIIA
Locus tag	Start	Stop	Gene size (bp)	Strand	Start corr	Stop corr	Size corr (bp)	Putative function	Gene name	MGAS5005 homolog	1	2	3	4	1	2	3	4	Fold change	BH corr p-value
SP5448_RS04700	908413	909477	1064	+	908413	909371	957.6	nucleoside transport system permease protein		M5005_Spy_0940	445.02	333.112	453.074	473.643	2179.22	1407.83	1772.55	1400.56	3.96525	0.00285888
SP5448_RS04695	906888	908420	1532	+	906888	908267	1378.8	nucleoside transport ATP-binding protein		M5005_Spy_0941	690.851	825.792	849.459	845.121	3546.29	2822.23	2970.69	3292.25	3.93354	0.00397598
SP5448_RS04705	909479	910435	956	+	909479	910339	860.4	nucleoside transport system permease protein		M5005_Spy_0939	136.363	225.821	106.125	147.428	569.896	678.793	603.863	396.295	3.65229	0.00463304
SP5448_RS02445	466058	467509	1451	+	466058	467364	1305.9	PTS system, Galactose-specific IIC component		M5005_Spy_1399	308.581	567.765	442.434	479.691	1257.24	1132.01	903.013	1405.76	2.61223	0.0115223
SP5448_RS06255	1222725	1223420	695	-	1.22279e+06	1223420	625.5	Group A Carbohydrate; glycosyltransferase	gacI	M5005_Spy_0610	153.483	272.48	244.41	159.326	429.286	608.829	648.559	744.357	2.93002	0.0119669
SP5448_RS09050	1816218	1817699	1481	-	1.81637e+06	1817699	1332.9	inosine-5'-monophosphate dehydrogenase	guaB	M5005_Spy_1857	2042.56	3692.83	4402.26	3571.53	12157.8	10037.4	7811.27	10627.4	2.964	0.0180889
SP5448_RS06260	1223599	1226073	2474	-	1.22385e+06	1226073	2226.6	Group A Carbohydrate; phosphoglycerol transferase	gacH	M5005_Spy_0609	2444.23	2776.81	5260.65	5194.64	31509.9	7524.54	9428.71	16670.1	4.15488	0.0452511
SP5448_RS06250	1222382	1222723	341	-	1.22242e+06	1222723	306.9	Group A Carbohydrate; Membrane protein	gacJ	M5005_Spy_0611	2451.5	1440.81	1217.71	1699.36	4780.45	5641.26	6243.93	3839.69	3.01134	0.159311
