# Supplementary material for: Streptococcal Lancefield polysaccharides are critical cell wall determinants for human Group IIA secreted phospholipase A2 to exert its bactericidal effects
Source: PLoS Pathog. 2018 Oct 15;14(10):e1007348. doi: 10.1371/journal.ppat.1007348 (PMC6201954; doi:10.1371/journal.ppat.1007348)
Supplement: S5 Table — (XLSX) [file ppat.1007348.s015.xlsx]

## Sheet: Blad1
S5 Table. Tn-seq data of all predicted LPXTG proteins in GAS.
Translation Start	Translation stop	Locus tag	Protein product	MGAS5005 homolog	Gene name	Putative function	fold change	BH corr p-value	Normalized read count RKPM control				Normalized read count RKPM hGIIA
116001	116648	SP5448_RS00700	WP_010921813.1	M5005_Spy_0111		hypothetical protein	1.0834	0.971495	207.149	230.101	201.067	372.81	328.906	326.906	269.634	170.005
114234	115256	SP5448_RS00690	WP_010921811.1	M5005_Spy_0109		fibronectin-binding protein; FCT Pilus Region	-1.07054	0.971495	448.391	471.221	419.425	566.874	440.796	391.484	441.286	506.756
656115	657056	SP5448_RS03320	WP_011285633.1	M5005_Spy_1227		hypothetical protein	-1.17802	0.971495	37.3309	18.8179	13.6405	59.5745	15.8652	17.2746	46.1487	30.5262
758884	759537	SP5448_RS03910	WP_010922409.1	M5005_Spy_1106	grab	protein G-related alpha 2M-binding protein	2.53344	0.394762	37.5187	37.16	0.0717375	60.403	105.311	75.6831	60.0443	101.365
1055519	1056400	SP5448_RS05460	WP_011285510.1	M5005_Spy_0777	scl2	collagen-like surface protein	-1.72719	0.953501	4.94511	14.4099	64.8182	19.5146	18.8233	22.8645	7.33791	11.0069
1157255	1159267	SP5448_RS05940	WP_010922164.1	M5005_Spy_0678	S5nA	5'-nucleotidase;putative virulence factor	1.04908	0.971495	2457.6	2693.32	2718.86	2818.77	3666.02	2096.3	3417.84	2032.94
1180086	1183112	SP5448_RS06060	WP_010922151.1	M5005_Spy_0651	hupY	Heme-utilization cell surface protein	1.1203	0.971495	289.426	397.538	392.119	469.648	547.456	303.007	490.424	394.163
1267479	1270211	SP5448_RS06450	WP_010922113.1	M5005_Spy_0571		endonuclease/exonuclease/phosphatase family protein	1.14483	0.971495	223.743	274.159	206.038	252.16	357.708	261.715	307.926	167.222
1279936	1286115	SP5448_RS06500	WP_011285469.1	M5005_Spy_0561	epf	putative extracellular matrix binding protein	1.0407	0.971495	553.605	571.346	601.517	571.816	678.475	521.917	753.434	437.996
1487794	1492737	SP5448_RS07500	WP_011285404.1	M5005_Spy_0341	spyCEP	lactocepin; SpyCEP; IL-8 protease?	1.26074	0.951931	1267.57	2000.09	2548.48	1872.74	2226.32	2559.14	1873.03	3035.18
1628535	1632032	SP5448_RS08220	WP_010922686.1	M5005_Spy_1680	pulA	pullulanase	1.1041	0.971495	1232.35	1454.6	1544.19	1268.14	980.731	1657.43	1675.62	1757.98
1640960	1642006	SP5448_RS08255	WP_047343332.1	M5005_Spy_1687	sclA	collagen-like surface protein A; Mga-regulated	1.47641	0.951931	136.461	53.9665	9.62888	78.1059	98.9312	46.7561	152.898	112.098
1666358	1667407	SP5448_RS08385	WP_047343333.1	M5005_Spy_1714	fba	cell surface protein; Mga-regulated	-1.00483	0.995944	140.531	200.065	229.003	136.886	148.307	104.817	217.571	232.397
1667504	1670998	SP5448_RS08390	WP_011285740.1	M5005_Spy_1715	scpA	C5A peptidase precursor; Mga-regulated	-1.01277	0.991982	981.111	807.611	831.154	1224.85	1051.51	642.479	1236.65	865.612
1674385	1675839	SP5448_RS08405	WP_011285743.1	M5005_Spy_1719	emm1	M protein; Mga-regulated	-1.29034	0.87716	3391	3362.87	3544.83	2981.53	2367.15	2974.54	2717.77	2232.58
Predicted MGAS5005 LPXTG proteins using www.locatep.com
Underlined: Due to an outlier (italic) within the control group the initial data analysis did not include M5005_Spy_1106. Data shown for this gene is with a forced run of the gene with the statistical program.
